# Supplementary material for: {8-[4-(Bromo­meth­yl)benzo­yl]-2,7-dimeth­oxy­naphthalen-1-yl}[4-(bromo­meth­yl)phen­yl]methanone
Source: Acta Crystallogr Sect E Struct Rep Online. 2011 Jul 23;67(Pt 8):o2119. doi: 10.1107/S1600536811029151 (PMC3213560; doi:10.1107/S1600536811029151)
Supplement: Supplementary file 1 [file e-67-o2119-sup1.cif]

##############################################################################
#                                                                            #
# This CIF contains the data in a paper accepted for publication in          #
# Acta Crystallographica Section E. It conforms to the requirements of       #
# Notes for Authors for Acta Crystallographica Section E, and has been       #
# peer reviewed under the auspices of the IUCr Commission on Journals.       #
#                                                                            #
# Full details of the Crystallographic Information File format               #
# are given in the paper "The Crystallographic Information File (CIF):       #
# a New Standard Archive File for Crystallography" by S. R. Hall, F. H.      #
# Allen and I. D. Brown [Acta Cryst. (1991), A47, 655-685].                  #
#                                                                            #
# The current version of the core CIF dictionary is obtainable from          #
# ftp://ftp.iucr.org/pub/cif_core.dic.                                       #
#                                                                            #
# Software is freely available for graphical display of the structure(s)     #
# in this CIF. For information consult the CIF software page                 #
# http://www.iucr.org/resources/cif/software.                                #
#                                                                            #
# This file may be used for bona fide research purposes within the           #
# scientific community so long as proper attribution is given to the journal # 
# article from which it was obtained.                                        #
#                                                                            #
##############################################################################
data_I
_audit_creation_method     SHELXL-97
_chemical_name_systematic
;
{8-[4-(Bromomethyl)benzoyl]-2,7-dimethoxynaphthalen-1-yl}[4-
(bromomethyl)phenyl]methanone
;
_chemical_name_common
                        '1,8-Bis(4-bromomethylbenzoyl)-2,7-dimethoxynaphthalene'
_chemical_formula_moiety     'C28 H22 Br2 O4'
_chemical_formula_sum     'C28 H22 Br2 O4'
_chemical_formula_iupac     'C28 H22 Br2 O4'
_chemical_formula_weight     582.28
_chemical_melting_point_gt     239.0
_chemical_melting_point_lt     245.0
_symmetry_cell_setting     monoclinic
_symmetry_space_group_name_H-M     'P 21/n'
_symmetry_space_group_name_Hall     '-P 2yn'
loop_
    _symmetry_equiv_pos_site_id
    _symmetry_equiv_pos_as_xyz
    1 '+X,+Y,+Z'
    2 '1/2-X,1/2+Y,1/2-Z'
    3 '-X,-Y,-Z'
    4 '1/2+X,1/2-Y,1/2+Z'
_cell_length_a     11.5948(2)
_cell_length_b     8.37239(15)
_cell_length_c     24.5352(5)
_cell_angle_alpha     90.00
_cell_angle_beta     92.6170(10)
_cell_angle_gamma     90.00
_cell_volume     2379.29(8)
_cell_formula_units_Z     4
_cell_measurement_reflns_used     30055
_cell_measurement_theta_min     3.61
_cell_measurement_theta_max     68.24
_cell_measurement_temperature     193(2)
_cell_special_details     ?
_exptl_crystal_description     block
_exptl_crystal_colour     yellow
_exptl_crystal_size_max     0.50
_exptl_crystal_size_mid     0.40
_exptl_crystal_size_min     0.20
_exptl_crystal_density_diffrn     1.626
_exptl_crystal_density_meas     ?
_exptl_crystal_density_method     'not measured'
_exptl_crystal_F_000     1168
_exptl_absorpt_coefficient_mu     4.598
_exptl_absorpt_correction_type     numerical
_exptl_absorpt_process_details     '(<i>NUMABS</i>; Higashi, 1999)'
_exptl_absorpt_correction_T_min     0.2071
_exptl_absorpt_correction_T_max     0.4599
_diffrn_ambient_temperature     193(2)
_diffrn_radiation_type     CuK\a
_diffrn_radiation_wavelength     1.54187
_diffrn_radiation_source     'rotating anode'
_diffrn_radiation_monochromator     graphite
_diffrn_measurement_device_type     'Rigaku R-AXIS RAPID'
_diffrn_measurement_method     \w
_diffrn_detector_area_resol_mean     10.000
_diffrn_reflns_number     41450
_diffrn_reflns_av_R_equivalents     0.0792
_diffrn_reflns_av_sigmaI/netI     0.0385
_diffrn_reflns_theta_min     3.61
_diffrn_reflns_theta_max     68.24
_diffrn_reflns_theta_full     68.24
_diffrn_measured_fraction_theta_max     0.994
_diffrn_measured_fraction_theta_full     0.994
_diffrn_reflns_limit_h_min     -13
_diffrn_reflns_limit_h_max     13
_diffrn_reflns_limit_k_min     -10
_diffrn_reflns_limit_k_max     10
_diffrn_reflns_limit_l_min     -29
_diffrn_reflns_limit_l_max     29
_refine_special_details
;
Refinement of <i>F</i>^2^ against ALL reflections. The weighted <i>R</i>-factor
<i>wR</i> and goodness of fit <i>S</i> are based on <i>F</i>^2^, conventional
<i>R</i>-factors <i>R</i> are based on <i>F</i>, with <i>F</i> set to zero for
negative <i>F</i>^2^. The threshold expression of <i>F</i>^2^ >
\s(<i>F</i>^2^) is used only for calculating <i>R</i>-factors(gt) <i>etc</i>.
and is not relevant to the choice of reflections for refinement.
<i>R</i>-factors based on <i>F</i>^2^ are statistically about twice as large
as those based on <i>F</i>, and <i>R</i>- factors based on ALL data will be
even larger.
;
_reflns_number_total     4319
_reflns_number_gt     3916
_reflns_threshold_expression     I>2sigma(I)
_refine_ls_structure_factor_coef     Fsqd
_refine_ls_matrix_type     full
_refine_ls_R_factor_all     0.0440
_refine_ls_R_factor_gt     0.0407
_refine_ls_wR_factor_gt     0.1013
_refine_ls_wR_factor_ref     0.1028
_refine_ls_goodness_of_fit_ref     1.135
_refine_ls_restrained_S_all     1.135
_refine_ls_number_reflns     4319
_refine_ls_number_parameters     310
_refine_ls_number_restraints     0
_refine_ls_hydrogen_treatment     constr
_refine_ls_weighting_scheme     calc
_refine_ls_weighting_details
         'calc w=1/[\s^2^(Fo^2^)+(0.0277P)^2^+4.5808P] where P=(Fo^2^+2Fc^2^)/3'
_atom_sites_solution_hydrogens     geom
_atom_sites_solution_primary     direct
_atom_sites_solution_secondary     difmap
_refine_ls_shift/su_max     0.000
_refine_ls_shift/su_mean     0.000
_refine_diff_density_max     0.845
_refine_diff_density_min     -0.594
_refine_ls_extinction_method     '<i>SHELXL97</i> (Sheldrick, 2008)'
_refine_ls_extinction_coef     0.00183(10)
_refine_ls_extinction_expression
                                  'Fc^*^=kFc[1+0.001xFc^2^\l^3^/sin(2\q)]^-1/4^'
loop_
    _atom_type_symbol
    _atom_type_description
    _atom_type_scat_dispersion_real
    _atom_type_scat_dispersion_imag
    _atom_type_scat_source
    'C' 'C' 0.0181 0.0091
                         'International Tables Vol C Tables 4.2.6.8 and 6.1.1.4'
    'H' 'H' 0.0000 0.0000
                         'International Tables Vol C Tables 4.2.6.8 and 6.1.1.4'
    'O' 'O' 0.0492 0.0322
                         'International Tables Vol C Tables 4.2.6.8 and 6.1.1.4'
    'Br' 'Br' -0.6763 1.2805
                         'International Tables Vol C Tables 4.2.6.8 and 6.1.1.4'
_computing_data_collection     '<i>PROCESS-AUTO</i> (Rigaku, 1998)'
_computing_cell_refinement     '<i>PROCESS-AUTO</i> (Rigaku, 1998)'
_computing_data_reduction     '<i>CrystalStructure</i> (Rigaku/MSC, 2004)'
_computing_structure_solution     'SIR2004 (Burla <i>et al.</i>, 2005)'
_computing_structure_refinement     '<i>SHELXL97</i> (Sheldrick, 2008)'
_computing_molecular_graphics     'ORTEPIII (Burnett & Johnson, 1996)'
_computing_publication_material     '<i>SHELXL97</i> (Sheldrick, 2008)'
loop_
    _atom_site_type_symbol
    _atom_site_label
    _atom_site_fract_x
    _atom_site_fract_y
    _atom_site_fract_z
    _atom_site_U_iso_or_equiv
    _atom_site_adp_type
    _atom_site_calc_flag
    _atom_site_refinement_flags
    _atom_site_occupancy
    _atom_site_symmetry_multiplicity
    _atom_site_disorder_assembly
    _atom_site_disorder_group
    Br Br1 -0.15947(4) 0.20415(5) 0.241294(16) 0.04354(16) Uani d . 1 1 . .
    Br Br2 -0.11445(4) 0.28738(5) -0.255555(15) 0.04200(15) Uani d . 1 1 . .
    O O1 0.1773(2) 0.4762(3) 0.01077(9) 0.0310(5) Uani d . 1 1 . .
    O O2 0.1901(2) 0.0544(3) 0.00410(9) 0.0317(5) Uani d . 1 1 . .
    O O3 0.33170(19) 0.5296(3) 0.13097(9) 0.0331(6) Uani d . 1 1 . .
    O O4 0.3673(2) 0.0170(3) -0.10273(9) 0.0352(6) Uani d . 1 1 . .
    C C1 0.3426(3) 0.3654(4) 0.05473(12) 0.0229(6) Uani d . 1 1 . .
    C C2 0.3998(3) 0.4487(4) 0.09594(12) 0.0268(7) Uani d . 1 1 . .
    C C3 0.5212(3) 0.4562(4) 0.10035(13) 0.0300(7) Uani d . 1 1 . .
    H H3 0.5592 0.5116 0.1298 0.036 Uiso calc R 1 1 . .
    C C4 0.5834(3) 0.3832(4) 0.06193(13) 0.0296(7) Uani d . 1 1 . .
    H H4 0.6651 0.3932 0.0637 0.035 Uiso calc R 1 1 . .
    C C5 0.5291(3) 0.2925(4) 0.01916(13) 0.0262(7) Uani d . 1 1 . .
    C C6 0.5961(3) 0.2128(4) -0.01911(14) 0.0301(7) Uani d . 1 1 . .
    H H6 0.6779 0.2216 -0.0163 0.036 Uiso calc R 1 1 . .
    C C7 0.5455(3) 0.1239(4) -0.05987(14) 0.0312(7) Uani d . 1 1 . .
    H H7 0.5916 0.0719 -0.0855 0.037 Uiso calc R 1 1 . .
    C C8 0.4242(3) 0.1090(4) -0.06393(13) 0.0277(7) Uani d . 1 1 . .
    C C9 0.3552(3) 0.1836(4) -0.02723(12) 0.0234(7) Uani d . 1 1 . .
    C C10 0.4066(3) 0.2799(4) 0.01571(12) 0.0230(6) Uani d . 1 1 . .
    C C11 0.2132(3) 0.3889(4) 0.04739(12) 0.0234(6) Uani d . 1 1 . .
    C C12 0.1329(3) 0.3064(4) 0.08379(12) 0.0230(6) Uani d . 1 1 . .
    C C13 0.1743(3) 0.2117(4) 0.12720(12) 0.0256(7) Uani d . 1 1 . .
    H H13 0.2551 0.1999 0.1342 0.031 Uiso calc R 1 1 . .
    C C14 0.0980(3) 0.1351(4) 0.15989(13) 0.0294(7) Uani d . 1 1 . .
    H H14 0.1267 0.0730 0.1899 0.035 Uiso calc R 1 1 . .
    C C15 -0.0205(3) 0.1477(4) 0.14942(13) 0.0280(7) Uani d . 1 1 . .
    C C16 -0.0608(3) 0.2401(4) 0.10524(14) 0.0310(7) Uani d . 1 1 . .
    H H16 -0.1416 0.2481 0.0972 0.037 Uiso calc R 1 1 . .
    C C17 0.0147(3) 0.3201(4) 0.07308(13) 0.0269(7) Uani d . 1 1 . .
    H H17 -0.0141 0.3844 0.0436 0.032 Uiso calc R 1 1 . .
    C C18 0.2281(3) 0.1422(4) -0.03013(12) 0.0244(7) Uani d . 1 1 . .
    C C19 0.1506(3) 0.2140(4) -0.07415(12) 0.0247(7) Uani d . 1 1 . .
    C C20 0.1954(3) 0.3069(4) -0.11521(13) 0.0264(7) Uani d . 1 1 . .
    H H20 0.2764 0.3231 -0.1161 0.032 Uiso calc R 1 1 . .
    C C21 0.1222(3) 0.3757(4) -0.15465(13) 0.0282(7) Uani d . 1 1 . .
    H H21 0.1534 0.4372 -0.1830 0.034 Uiso calc R 1 1 . .
    C C22 0.0038(3) 0.3556(4) -0.15305(13) 0.0269(7) Uani d . 1 1 . .
    C C23 -0.0412(3) 0.2637(4) -0.11166(14) 0.0303(7) Uani d . 1 1 . .
    H H23 -0.1223 0.2499 -0.1103 0.036 Uiso calc R 1 1 . .
    C C24 0.0318(3) 0.1926(4) -0.07264(13) 0.0290(7) Uani d . 1 1 . .
    H H24 0.0007 0.1290 -0.0448 0.035 Uiso calc R 1 1 . .
    C C25 0.3876(3) 0.6214(5) 0.17364(14) 0.0388(9) Uani d . 1 1 . .
    H H25A 0.4311 0.5499 0.1986 0.047 Uiso calc R 1 1 . .
    H H25B 0.3294 0.6790 0.1937 0.047 Uiso calc R 1 1 . .
    H H25C 0.4404 0.6981 0.1579 0.047 Uiso calc R 1 1 . .
    C C26 0.4333(3) -0.0513(5) -0.14481(14) 0.0388(9) Uani d . 1 1 . .
    H H26A 0.4684 0.0343 -0.1657 0.047 Uiso calc R 1 1 . .
    H H26B 0.3825 -0.1154 -0.1692 0.047 Uiso calc R 1 1 . .
    H H26C 0.4941 -0.1195 -0.1283 0.047 Uiso calc R 1 1 . .
    C C27 -0.1034(3) 0.0618(4) 0.18381(15) 0.0362(8) Uani d . 1 1 . .
    H H27A -0.0648 -0.0323 0.2009 0.043 Uiso calc R 1 1 . .
    H H27B -0.1697 0.0235 0.1605 0.043 Uiso calc R 1 1 . .
    C C28 -0.0739(3) 0.4356(4) -0.19505(14) 0.0346(8) Uani d . 1 1 . .
    H H28A -0.0348 0.5307 -0.2095 0.041 Uiso calc R 1 1 . .
    H H28B -0.1452 0.4717 -0.1780 0.041 Uiso calc R 1 1 . .
loop_
    _atom_site_aniso_label
    _atom_site_aniso_U_11
    _atom_site_aniso_U_22
    _atom_site_aniso_U_33
    _atom_site_aniso_U_12
    _atom_site_aniso_U_13
    _atom_site_aniso_U_23
    Br1 0.0452(3) 0.0507(3) 0.0359(2) -0.00291(18) 0.01501(18) -0.00418(17)
    Br2 0.0488(3) 0.0514(3) 0.0252(2) 0.00179(18) -0.00500(16) -0.00459(16)
    O1 0.0332(13) 0.0350(13) 0.0247(11) 0.0049(10) -0.0006(9) 0.0078(10)
    O2 0.0350(13) 0.0305(12) 0.0299(12) -0.0011(10) 0.0063(10) 0.0043(10)
    O3 0.0292(12) 0.0422(14) 0.0282(12) -0.0060(11) 0.0036(10) -0.0113(10)
    O4 0.0355(13) 0.0374(14) 0.0330(13) 0.0077(11) 0.0051(10) -0.0102(10)
    C1 0.0228(16) 0.0245(16) 0.0212(15) -0.0007(13) 0.0016(12) 0.0044(12)
    C2 0.0308(17) 0.0280(16) 0.0217(15) -0.0033(14) 0.0027(13) 0.0043(13)
    C3 0.0293(18) 0.0342(18) 0.0260(16) -0.0056(14) -0.0037(14) 0.0040(14)
    C4 0.0224(16) 0.0318(18) 0.0342(18) -0.0024(14) -0.0021(14) 0.0111(14)
    C5 0.0260(17) 0.0268(16) 0.0260(16) 0.0040(13) 0.0017(13) 0.0100(13)
    C6 0.0246(17) 0.0317(18) 0.0344(18) 0.0068(14) 0.0048(14) 0.0100(14)
    C7 0.0321(18) 0.0313(18) 0.0310(17) 0.0094(15) 0.0091(14) 0.0083(14)
    C8 0.0334(18) 0.0258(16) 0.0242(16) 0.0053(14) 0.0021(13) 0.0057(13)
    C9 0.0255(16) 0.0217(15) 0.0231(15) 0.0039(12) 0.0025(13) 0.0052(12)
    C10 0.0236(16) 0.0227(15) 0.0225(15) 0.0009(12) 0.0000(12) 0.0073(12)
    C11 0.0271(16) 0.0233(15) 0.0197(15) 0.0028(13) -0.0014(12) -0.0040(12)
    C12 0.0258(16) 0.0225(15) 0.0208(15) 0.0015(12) 0.0028(12) -0.0040(12)
    C13 0.0227(16) 0.0304(17) 0.0237(16) 0.0000(13) -0.0009(13) -0.0007(13)
    C14 0.0346(19) 0.0290(17) 0.0245(16) -0.0020(14) 0.0003(14) 0.0006(13)
    C15 0.0312(18) 0.0248(16) 0.0287(17) -0.0027(14) 0.0078(14) -0.0078(13)
    C16 0.0235(17) 0.0353(18) 0.0343(18) 0.0014(14) 0.0023(14) -0.0061(14)
    C17 0.0247(17) 0.0308(17) 0.0252(16) 0.0026(13) -0.0002(13) -0.0016(13)
    C18 0.0292(17) 0.0212(15) 0.0230(15) 0.0005(13) 0.0031(13) -0.0034(12)
    C19 0.0292(17) 0.0242(16) 0.0208(15) 0.0007(13) 0.0007(13) -0.0050(12)
    C20 0.0246(17) 0.0265(16) 0.0282(16) 0.0004(13) 0.0027(13) -0.0023(13)
    C21 0.0351(19) 0.0256(16) 0.0241(16) -0.0001(14) 0.0018(13) -0.0017(13)
    C22 0.0304(17) 0.0236(16) 0.0264(16) 0.0021(13) -0.0012(13) -0.0077(13)
    C23 0.0236(17) 0.0351(19) 0.0322(18) 0.0005(14) 0.0021(14) -0.0067(14)
    C24 0.0294(18) 0.0326(18) 0.0252(16) -0.0026(14) 0.0040(14) -0.0028(13)
    C25 0.044(2) 0.047(2) 0.0257(17) -0.0160(18) 0.0029(15) -0.0096(16)
    C26 0.052(2) 0.0338(19) 0.0317(19) 0.0043(17) 0.0130(16) -0.0044(15)
    C27 0.038(2) 0.0310(18) 0.041(2) -0.0066(15) 0.0120(16) -0.0063(15)
    C28 0.0372(19) 0.0322(18) 0.0336(18) 0.0039(15) -0.0053(15) -0.0060(15)
_geom_special_details
;
All e.s.d.'s (except the e.s.d. in the dihedral angle between two l.s. planes)
are estimated using the full covariance matrix. The cell e.s.d.'s are taken
into account individually in the estimation of e.s.d.'s in distances, angles
and torsion angles; correlations between e.s.d.'s in cell parameters are only
used when they are defined by crystal symmetry. An approximate (isotropic)
treatment of cell e.s.d.'s is used for estimating e.s.d.'s involving l.s.
planes.
;
loop_
    _geom_bond_atom_site_label_1
    _geom_bond_atom_site_label_2
    _geom_bond_site_symmetry_2
    _geom_bond_distance
    _geom_bond_publ_flag
    Br1 C27 . 1.979(3) ?
    Br2 C28 . 1.975(3) ?
    O1 C11 . 1.216(4) ?
    O2 C18 . 1.214(4) ?
    O3 C2 . 1.372(4) ?
    O3 C25 . 1.430(4) ?
    O4 C8 . 1.370(4) ?
    O4 C26 . 1.432(4) ?
    C1 C2 . 1.374(4) ?
    C1 C10 . 1.430(4) ?
    C1 C11 . 1.516(4) ?
    C2 C3 . 1.409(5) ?
    C3 C4 . 1.357(5) ?
    C3 H3 . 0.9500 ?
    C4 C5 . 1.419(5) ?
    C4 H4 . 0.9500 ?
    C5 C6 . 1.413(5) ?
    C5 C10 . 1.423(4) ?
    C6 C7 . 1.358(5) ?
    C6 H6 . 0.9500 ?
    C7 C8 . 1.411(5) ?
    C7 H7 . 0.9500 ?
    C8 C9 . 1.380(4) ?
    C9 C10 . 1.434(4) ?
    C9 C18 . 1.513(4) ?
    C11 C12 . 1.489(4) ?
    C12 C17 . 1.388(4) ?
    C12 C13 . 1.396(4) ?
    C13 C14 . 1.379(5) ?
    C13 H13 . 0.9500 ?
    C14 C15 . 1.390(5) ?
    C14 H14 . 0.9500 ?
    C15 C16 . 1.395(5) ?
    C15 C27 . 1.492(5) ?
    C16 C17 . 1.379(5) ?
    C16 H16 . 0.9500 ?
    C17 H17 . 0.9500 ?
    C18 C19 . 1.499(4) ?
    C19 C20 . 1.392(5) ?
    C19 C24 . 1.392(5) ?
    C20 C21 . 1.383(4) ?
    C20 H20 . 0.9500 ?
    C21 C22 . 1.386(5) ?
    C21 H21 . 0.9500 ?
    C22 C23 . 1.395(5) ?
    C22 C28 . 1.496(4) ?
    C23 C24 . 1.383(5) ?
    C23 H23 . 0.9500 ?
    C24 H24 . 0.9500 ?
    C25 H25A . 0.9800 ?
    C25 H25B . 0.9800 ?
    C25 H25C . 0.9800 ?
    C26 H26A . 0.9800 ?
    C26 H26B . 0.9800 ?
    C26 H26C . 0.9800 ?
    C27 H27A . 0.9900 ?
    C27 H27B . 0.9900 ?
    C28 H28A . 0.9900 ?
    C28 H28B . 0.9900 ?
loop_
    _geom_angle_atom_site_label_1
    _geom_angle_atom_site_label_2
    _geom_angle_atom_site_label_3
    _geom_angle_site_symmetry_1
    _geom_angle_site_symmetry_3
    _geom_angle
    _geom_angle_publ_flag
    C2 O3 C25 . . 118.0(3) ?
    C8 O4 C26 . . 118.0(3) ?
    C2 C1 C10 . . 119.9(3) ?
    C2 C1 C11 . . 117.6(3) ?
    C10 C1 C11 . . 121.8(3) ?
    O3 C2 C1 . . 116.1(3) ?
    O3 C2 C3 . . 122.1(3) ?
    C1 C2 C3 . . 121.8(3) ?
    C4 C3 C2 . . 119.1(3) ?
    C4 C3 H3 . . 120.4 ?
    C2 C3 H3 . . 120.4 ?
    C3 C4 C5 . . 121.6(3) ?
    C3 C4 H4 . . 119.2 ?
    C5 C4 H4 . . 119.2 ?
    C6 C5 C4 . . 120.4(3) ?
    C6 C5 C10 . . 120.2(3) ?
    C4 C5 C10 . . 119.4(3) ?
    C7 C6 C5 . . 121.1(3) ?
    C7 C6 H6 . . 119.5 ?
    C5 C6 H6 . . 119.5 ?
    C6 C7 C8 . . 119.8(3) ?
    C6 C7 H7 . . 120.1 ?
    C8 C7 H7 . . 120.1 ?
    O4 C8 C9 . . 115.7(3) ?
    O4 C8 C7 . . 123.0(3) ?
    C9 C8 C7 . . 121.3(3) ?
    C8 C9 C10 . . 120.0(3) ?
    C8 C9 C18 . . 117.2(3) ?
    C10 C9 C18 . . 122.3(3) ?
    C5 C10 C1 . . 118.1(3) ?
    C5 C10 C9 . . 117.7(3) ?
    C1 C10 C9 . . 124.2(3) ?
    O1 C11 C12 . . 121.3(3) ?
    O1 C11 C1 . . 118.0(3) ?
    C12 C11 C1 . . 120.7(3) ?
    C17 C12 C13 . . 119.6(3) ?
    C17 C12 C11 . . 119.1(3) ?
    C13 C12 C11 . . 121.3(3) ?
    C14 C13 C12 . . 120.0(3) ?
    C14 C13 H13 . . 120.0 ?
    C12 C13 H13 . . 120.0 ?
    C13 C14 C15 . . 120.8(3) ?
    C13 C14 H14 . . 119.6 ?
    C15 C14 H14 . . 119.6 ?
    C14 C15 C16 . . 118.6(3) ?
    C14 C15 C27 . . 121.0(3) ?
    C16 C15 C27 . . 120.3(3) ?
    C17 C16 C15 . . 121.0(3) ?
    C17 C16 H16 . . 119.5 ?
    C15 C16 H16 . . 119.5 ?
    C16 C17 C12 . . 119.9(3) ?
    C16 C17 H17 . . 120.0 ?
    C12 C17 H17 . . 120.0 ?
    O2 C18 C19 . . 121.1(3) ?
    O2 C18 C9 . . 119.3(3) ?
    C19 C18 C9 . . 119.5(3) ?
    C20 C19 C24 . . 119.6(3) ?
    C20 C19 C18 . . 121.0(3) ?
    C24 C19 C18 . . 119.4(3) ?
    C21 C20 C19 . . 120.1(3) ?
    C21 C20 H20 . . 119.9 ?
    C19 C20 H20 . . 119.9 ?
    C20 C21 C22 . . 120.4(3) ?
    C20 C21 H21 . . 119.8 ?
    C22 C21 H21 . . 119.8 ?
    C21 C22 C23 . . 119.5(3) ?
    C21 C22 C28 . . 119.5(3) ?
    C23 C22 C28 . . 121.0(3) ?
    C24 C23 C22 . . 120.3(3) ?
    C24 C23 H23 . . 119.9 ?
    C22 C23 H23 . . 119.9 ?
    C23 C24 C19 . . 120.1(3) ?
    C23 C24 H24 . . 120.0 ?
    C19 C24 H24 . . 120.0 ?
    O3 C25 H25A . . 109.5 ?
    O3 C25 H25B . . 109.5 ?
    H25A C25 H25B . . 109.5 ?
    O3 C25 H25C . . 109.5 ?
    H25A C25 H25C . . 109.5 ?
    H25B C25 H25C . . 109.5 ?
    O4 C26 H26A . . 109.5 ?
    O4 C26 H26B . . 109.5 ?
    H26A C26 H26B . . 109.5 ?
    O4 C26 H26C . . 109.5 ?
    H26A C26 H26C . . 109.5 ?
    H26B C26 H26C . . 109.5 ?
    C15 C27 Br1 . . 110.7(2) ?
    C15 C27 H27A . . 109.5 ?
    Br1 C27 H27A . . 109.5 ?
    C15 C27 H27B . . 109.5 ?
    Br1 C27 H27B . . 109.5 ?
    H27A C27 H27B . . 108.1 ?
    C22 C28 Br2 . . 110.6(2) ?
    C22 C28 H28A . . 109.5 ?
    Br2 C28 H28A . . 109.5 ?
    C22 C28 H28B . . 109.5 ?
    Br2 C28 H28B . . 109.5 ?
    H28A C28 H28B . . 108.1 ?
loop_
    _geom_torsion_atom_site_label_1
    _geom_torsion_atom_site_label_2
    _geom_torsion_atom_site_label_3
    _geom_torsion_atom_site_label_4
    _geom_torsion_site_symmetry_1
    _geom_torsion_site_symmetry_2
    _geom_torsion_site_symmetry_3
    _geom_torsion_site_symmetry_4
    _geom_torsion
    _geom_torsion_publ_flag
    C25 O3 C2 C1 . . . . -178.4(3) ?
    C25 O3 C2 C3 . . . . -1.2(5) ?
    C10 C1 C2 O3 . . . . 178.9(3) ?
    C11 C1 C2 O3 . . . . 8.1(4) ?
    C10 C1 C2 C3 . . . . 1.6(5) ?
    C11 C1 C2 C3 . . . . -169.1(3) ?
    O3 C2 C3 C4 . . . . -175.0(3) ?
    C1 C2 C3 C4 . . . . 2.1(5) ?
    C2 C3 C4 C5 . . . . -3.5(5) ?
    C3 C4 C5 C6 . . . . -177.6(3) ?
    C3 C4 C5 C10 . . . . 1.2(5) ?
    C4 C5 C6 C7 . . . . 179.2(3) ?
    C10 C5 C6 C7 . . . . 0.4(5) ?
    C5 C6 C7 C8 . . . . -0.7(5) ?
    C26 O4 C8 C9 . . . . 174.4(3) ?
    C26 O4 C8 C7 . . . . -7.7(4) ?
    C6 C7 C8 O4 . . . . -177.7(3) ?
    C6 C7 C8 C9 . . . . 0.1(5) ?
    O4 C8 C9 C10 . . . . 178.7(3) ?
    C7 C8 C9 C10 . . . . 0.7(5) ?
    O4 C8 C9 C18 . . . . 6.3(4) ?
    C7 C8 C9 C18 . . . . -171.7(3) ?
    C6 C5 C10 C1 . . . . -178.7(3) ?
    C4 C5 C10 C1 . . . . 2.4(4) ?
    C6 C5 C10 C9 . . . . 0.5(4) ?
    C4 C5 C10 C9 . . . . -178.4(3) ?
    C2 C1 C10 C5 . . . . -3.8(4) ?
    C11 C1 C10 C5 . . . . 166.6(3) ?
    C2 C1 C10 C9 . . . . 177.0(3) ?
    C11 C1 C10 C9 . . . . -12.6(5) ?
    C8 C9 C10 C5 . . . . -1.0(4) ?
    C18 C9 C10 C5 . . . . 171.0(3) ?
    C8 C9 C10 C1 . . . . 178.2(3) ?
    C18 C9 C10 C1 . . . . -9.8(5) ?
    C2 C1 C11 O1 . . . . 101.7(3) ?
    C10 C1 C11 O1 . . . . -68.9(4) ?
    C2 C1 C11 C12 . . . . -78.7(4) ?
    C10 C1 C11 C12 . . . . 110.7(3) ?
    O1 C11 C12 C17 . . . . 4.9(4) ?
    C1 C11 C12 C17 . . . . -174.7(3) ?
    O1 C11 C12 C13 . . . . -177.3(3) ?
    C1 C11 C12 C13 . . . . 3.1(4) ?
    C17 C12 C13 C14 . . . . -1.4(5) ?
    C11 C12 C13 C14 . . . . -179.2(3) ?
    C12 C13 C14 C15 . . . . 1.6(5) ?
    C13 C14 C15 C16 . . . . -0.3(5) ?
    C13 C14 C15 C27 . . . . 178.4(3) ?
    C14 C15 C16 C17 . . . . -1.2(5) ?
    C27 C15 C16 C17 . . . . -180.0(3) ?
    C15 C16 C17 C12 . . . . 1.4(5) ?
    C13 C12 C17 C16 . . . . -0.1(5) ?
    C11 C12 C17 C16 . . . . 177.8(3) ?
    C8 C9 C18 O2 . . . . 104.4(3) ?
    C10 C9 C18 O2 . . . . -67.8(4) ?
    C8 C9 C18 C19 . . . . -77.4(4) ?
    C10 C9 C18 C19 . . . . 110.3(3) ?
    O2 C18 C19 C20 . . . . -176.1(3) ?
    C9 C18 C19 C20 . . . . 5.7(4) ?
    O2 C18 C19 C24 . . . . 6.4(5) ?
    C9 C18 C19 C24 . . . . -171.7(3) ?
    C24 C19 C20 C21 . . . . -0.8(5) ?
    C18 C19 C20 C21 . . . . -178.3(3) ?
    C19 C20 C21 C22 . . . . 1.3(5) ?
    C20 C21 C22 C23 . . . . -0.8(5) ?
    C20 C21 C22 C28 . . . . 178.0(3) ?
    C21 C22 C23 C24 . . . . -0.3(5) ?
    C28 C22 C23 C24 . . . . -179.0(3) ?
    C22 C23 C24 C19 . . . . 0.8(5) ?
    C20 C19 C24 C23 . . . . -0.2(5) ?
    C18 C19 C24 C23 . . . . 177.3(3) ?
    C14 C15 C27 Br1 . . . . 96.1(3) ?
    C16 C15 C27 Br1 . . . . -85.1(3) ?
    C21 C22 C28 Br2 . . . . 95.9(3) ?
    C23 C22 C28 Br2 . . . . -85.4(3) ?
loop_
    _geom_hbond_atom_site_label_D
    _geom_hbond_atom_site_label_H
    _geom_hbond_atom_site_label_A
    _geom_hbond_site_symmetry_A
    _geom_hbond_distance_DH
    _geom_hbond_distance_HA
    _geom_hbond_distance_DA
    _geom_hbond_angle_DHA
    C17 H17 O1 3_565 0.95 2.55 3.417(4) 152
    C28 H28B O3 3_565 0.99 2.50 3.453(4) 162
data_global
_journal_date_recd_electronic     2011-07-13
_journal_date_accepted     2011-07-19
_journal_name_full     'Acta Crystallographica, Section E'
_journal_year     2011
_journal_volume     67
_journal_issue      8
_journal_page_first     o2119
_journal_page_last     o2119
_journal_paper_category     QO
_journal_coeditor_code     RZ2629
_publ_contact_author_name     'Akiko Okamoto'
_publ_contact_author_address
;
Department of Organic and Polymer Materials Chemistry,
Tokyo University of Agriculture & Technology, Koganei, Tokyo 184-8588, Japan
;
_publ_contact_author_email     'aokamoto@cc.tuat.ac.jp'
_publ_contact_author_fax     '+81-42-388-7291'
_publ_contact_author_phone     '+81-42-388-7601'
_publ_section_title
;\
{8-[4-(Bromomethyl)benzoyl]-2,7-dimethoxynaphthalen-1-yl}[4-(bromomethyl)\
phenyl]methanone
;
loop_
    _publ_author_name
    _publ_author_footnote
    _publ_author_address
    'Sasagawa, Kosuke' .
;
Department of Organic and Polymer Materials Chemistry,
Tokyo University of Agriculture & Technology, Koganei, Tokyo 184-8588, Japan
;
    'Hijikata, Daichi' .
;
Department of Organic and Polymer Materials Chemistry,
Tokyo University of Agriculture & Technology, Koganei, Tokyo 184-8588, Japan
;
    'Okamoto, Akiko' .
;
Department of Organic and Polymer Materials Chemistry,
Tokyo University of Agriculture & Technology, Koganei, Tokyo 184-8588, Japan
;
    'Oike, Hideaki' .
;
Department of Organic and Polymer Materials Chemistry,
Tokyo University of Agriculture & Technology, Koganei, Tokyo 184-8588, Japan
;
    'Yonezawa, Noriyuki' .
;
Department of Organic and Polymer Materials Chemistry,
Tokyo University of Agriculture & Technology, Koganei, Tokyo 184-8588, Japan
;
