# Supplementary material for: {8-[4-(Bromo­meth­yl)benzo­yl]-2,7-dimeth­oxy­naphthalen-1-yl}[4-(bromo­meth­yl)phen­yl]methanone
Source: Acta Crystallogr Sect E Struct Rep Online. 2011 Jul 23;67(Pt 8):o2119. doi: 10.1107/S1600536811029151 (PMC3213560; doi:10.1107/S1600536811029151)
Supplement: Supplementary file 2 [file e-67-o2119-Isup2.hkl]

#
# h,k,l, Fc-squared, Fo-squared, sigma(Fo-squared) and status flag
#
data_I
_shelx_title ' yonezawaLab_101214_2_'
_shelx_refln_list_code          4
_shelx_F_calc_maximum      253.65
_exptl_crystal_F_000      1168.00
_reflns_d_resolution_high  0.8301
 
loop_
 _symmetry_equiv_pos_as_xyz
 'x, y, z'
 '-x+1/2, y+1/2, -z+1/2'
 '-x, -y, -z'
 'x-1/2, -y-1/2, z-1/2'
 
_cell_length_a    11.5948
_cell_length_b     8.3724
_cell_length_c    24.5352
_cell_angle_alpha  90.000
_cell_angle_beta   92.617
_cell_angle_gamma  90.000
 
_shelx_F_squared_multiplier     1.000
 
loop_
 _refln_index_h
 _refln_index_k
 _refln_index_l
 _refln_F_squared_calc
 _refln_F_squared_meas
 _refln_F_squared_sigma
 _refln_observed_status
   2   0   0     7604.74     8297.36    197.62 o
   4   0   0    61936.59    70213.83   3149.57 o
   6   0   0     6347.62     7616.62    252.41 o
   8   0   0      739.81      702.04     28.81 o
  10   0   0        1.36       12.92      8.46 o
  12   0   0      184.00      142.54     34.01 o
   1   1   0        1.50       13.78      1.39 o
   2   1   0    17907.80    18783.00    409.68 o
   3   1   0     1283.27     1371.44     20.62 o
   4   1   0       18.74       21.84      1.71 o
   5   1   0      952.51     1171.57     23.61 o
   6   1   0    11189.81    12480.90    293.01 o
   7   1   0       55.13       61.73      5.42 o
   8   1   0      606.71      606.39     17.78 o
   9   1   0      295.45      309.15     22.36 o
  10   1   0       66.31       47.14     10.02 o
  11   1   0      307.61      261.59     25.33 o
  12   1   0      206.94      185.31     19.70 o
  13   1   0       48.12       37.48     10.33 o
   0   2   0    47665.04    52244.67   2076.59 o
   1   2   0       20.04       56.75      5.31 o
   2   2   0      298.15      410.19      7.93 o
   3   2   0     1412.09     1528.49     35.33 o
   4   2   0     8773.93     9152.08    178.79 o
   5   2   0     1150.95     1293.18     25.77 o
   6   2   0      996.27     1168.87     21.76 o
   7   2   0     2442.54     2583.27     57.54 o
   8   2   0     2014.27     2059.90     89.75 o
   9   2   0      239.69      267.72     20.55 o
  10   2   0      277.09      293.27     28.30 o
  11   2   0      228.75      423.19     79.89 o
  12   2   0       19.18       23.20      9.37 o
  13   2   0        0.22        1.38      3.78 o
   1   3   0       13.41       27.68      3.18 o
   2   3   0    22701.09    23052.85    542.69 o
   3   3   0     1952.49     2091.64     43.74 o
   4   3   0      624.76      643.11     12.60 o
   5   3   0     1666.58     1779.02     39.83 o
   6   3   0      552.79      511.99     14.10 o
   7   3   0      258.01      237.06     10.61 o
   8   3   0       48.23       82.55     11.90 o
   9   3   0     4074.92     4352.45    187.83 o
  10   3   0       45.45       70.60     14.90 o
  11   3   0       25.04       25.81      9.58 o
  12   3   0        0.69        3.47      6.08 o
  13   3   0      720.38      943.10     46.71 o
   0   4   0     6612.95     7673.60    560.09 o
   1   4   0      762.72      817.78     21.93 o
   2   4   0      504.12      550.93     16.69 o
   3   4   0     1436.15     1517.98     35.55 o
   4   4   0     5969.54     6477.13    140.32 o
   5   4   0     1104.91     1177.96     27.35 o
   6   4   0     1170.62     1160.80     34.80 o
   7   4   0     4418.95     4684.73    163.54 o
   8   4   0       12.02       42.54     12.79 o
   9   4   0       39.12       44.40     13.13 o
  10   4   0      169.15      173.48     21.22 o
  11   4   0     1168.45     1394.02     66.21 o
  12   4   0        1.15        2.65      4.38 o
   1   5   0       43.93       57.91      5.06 o
   2   5   0     2175.56     2531.53     81.62 o
   3   5   0        5.09       24.90      3.89 o
   4   5   0     2423.22     2622.44     62.11 o
   5   5   0     4667.40     4806.20    164.67 o
   6   5   0      878.63      851.20     46.59 o
   7   5   0       39.51       50.87      8.92 o
   8   5   0     1283.85     1409.22     55.71 o
   9   5   0     4218.97     4509.87    191.91 o
  10   5   0      419.17      426.84     29.82 o
  11   5   0        7.56       11.49      8.13 o
  12   5   0        1.30        1.25      9.14 o
   0   6   0      122.81      215.60     51.81 o
   1   6   0        8.23       17.58      4.56 o
   2   6   0      170.00      172.32     12.25 o
   3   6   0      199.63      169.62     12.52 o
   4   6   0       99.97      172.76     13.17 o
   5   6   0       82.91       71.62     10.33 o
   6   6   0     1745.31     1855.14     67.56 o
   7   6   0       13.80       18.09      6.67 o
   8   6   0      249.26      337.88     33.09 o
   9   6   0      914.81      979.93     37.22 o
  10   6   0       87.06      100.89     13.11 o
  11   6   0     1097.38     1326.23     85.67 o
   1   7   0        0.90       33.42      8.96 o
   2   7   0      121.90      154.21     23.33 o
   3   7   0      190.98      200.20     18.79 o
   4   7   0       28.82       33.71     11.02 o
   5   7   0     2047.49     2195.56    101.02 o
   6   7   0     1072.11     1165.96     64.51 o
   7   7   0      329.47      355.30     22.18 o
   8   7   0      147.56      126.99     14.51 o
   9   7   0     1321.75     1452.86     60.09 o
  10   7   0       62.13       59.35     16.45 o
   0   8   0      799.66      908.78    106.88 o
   1   8   0       28.15       38.67     10.62 o
   2   8   0       45.29       56.53     10.99 o
   3   8   0      640.74      712.09     36.84 o
   4   8   0      357.04      395.18     41.28 o
   5   8   0       86.38      103.25     19.29 o
   6   8   0      346.73      405.66     33.21 o
   7   8   0       96.74      130.80     13.77 o
   8   8   0        0.82        1.76      5.43 o
   1   9   0       58.87       68.59      8.63 o
   2   9   0      620.21      627.77     28.32 o
   3   9   0        3.31       15.27     10.07 o
   4   9   0      137.59      138.18     20.03 o
   5   9   0      130.86      157.44     21.86 o
   6   9   0      254.08      260.61     25.59 o
   0  10   0      486.52      500.33     44.10 o
   1  10   0       13.61      176.00    112.07 o
 -13   0   1      103.48      105.88     28.89 o
 -11   0   1     2718.53     2831.25    145.92 o
  -9   0   1      411.66      380.23     29.28 o
  -7   0   1    11378.89    12394.74    458.88 o
  -5   0   1    20862.73    22846.79    777.69 o
  -3   0   1     1763.68     2632.05     54.48 o
  -1   0   1      978.18     1070.59     16.16 o
   1   0   1       88.58      203.79      6.16 o
   3   0   1     9792.07    10205.61    275.29 o
   5   0   1     8108.77    10852.92    323.87 o
   7   0   1    11103.44    12562.74    464.75 o
   9   0   1      620.93      533.04     31.28 o
  11   0   1     3485.63     3175.46    166.26 o
  13   0   1       93.57      964.80    688.62 o
 -13   1   1     1414.24     1477.12     74.83 o
 -12   1   1      125.32      113.43     17.47 o
 -11   1   1       11.22       14.97      8.62 o
 -10   1   1      248.18      210.90     20.31 o
  -9   1   1     7528.14     7613.06    309.35 o
  -8   1   1       63.86       74.95      6.22 o
  -7   1   1     1285.34     1295.01     28.95 o
  -6   1   1     1222.80     1461.51     28.03 o
  -5   1   1    20102.36    21524.45    534.82 o
  -4   1   1      200.97      278.32      5.23 o
  -3   1   1      437.75     1445.97     32.26 o
  -2   1   1       15.08       57.33      3.78 o
  -1   1   1    14326.16    14053.96    319.82 o
   0   1   1      659.48      724.34     16.65 o
   1   1   1     7439.89     8004.13    204.18 o
   2   1   1      208.53      261.76      8.24 o
   3   1   1    10879.06    11000.27    220.08 o
   4   1   1      144.38      224.12      6.28 o
   5   1   1      856.34     2244.54     77.76 o
   6   1   1      257.73      338.49     13.75 o
   7   1   1      277.06      327.04     13.88 o
   8   1   1      106.74      135.87      9.58 o
   9   1   1     6549.53     6496.15    227.70 o
  10   1   1        9.06       10.56      6.03 o
  11   1   1       57.92       93.26     14.89 o
  12   1   1       88.06       70.53     14.58 o
  13   1   1     1126.46     1133.59     56.74 o
 -13   2   1        9.48        3.43      4.80 o
 -12   2   1      122.24      114.87     16.99 o
 -11   2   1     1662.29     2011.42     93.10 o
 -10   2   1      285.43      248.97     19.26 o
  -9   2   1       58.09       80.14     13.70 o
  -8   2   1      649.95      695.23     36.64 o
  -7   2   1     5149.66     5663.28    142.13 o
  -6   2   1      159.03      219.34      6.46 o
  -5   2   1     1565.07     1596.95     27.89 o
  -4   2   1     8445.27     8869.64    180.87 o
  -3   2   1    10700.31    10360.90    223.62 o
  -2   2   1      305.09      349.31      7.57 o
  -1   2   1     2258.08     2716.73     70.14 o
   0   2   1    33816.96    36762.59    916.93 o
   1   2   1     5497.83     5685.10    128.58 o
   2   2   1      528.84      532.58     11.05 o
   3   2   1     3492.21     4213.43     83.10 o
   4   2   1     8147.79     9301.23    281.08 o
   5   2   1      765.19      758.38     15.24 o
   6   2   1      949.10      955.53     18.59 o
   7   2   1    13415.88    14667.62    417.63 o
   8   2   1      255.50      312.12     19.22 o
   9   2   1      138.08      172.42     17.44 o
  10   2   1        6.20       24.04      8.76 o
  11   2   1     5254.44     4987.48    201.27 o
  12   2   1        6.26        7.15      6.88 o
  13   2   1       76.43       92.44     13.04 o
 -13   3   1      714.07      846.10     47.17 o
 -12   3   1      235.07      219.94     21.74 o
 -11   3   1       67.23       75.51     14.81 o
 -10   3   1      489.52      475.95     30.59 o
  -9   3   1     4438.50     4497.39    193.08 o
  -8   3   1     2414.99     2388.96     89.02 o
  -7   3   1      175.83      169.88     11.74 o
  -6   3   1     1933.19     1891.66     39.23 o
  -5   3   1     4152.60     4507.13    121.59 o
  -4   3   1      879.74      879.02     16.44 o
  -3   3   1      669.34      657.54     12.62 o
  -2   3   1    16240.56    16759.66    434.29 o
  -1   3   1       55.40      243.44      9.78 o
   0   3   1      264.59      280.85      6.19 o
   1   3   1     1915.24     1857.11     52.58 o
   2   3   1    12840.69    14032.99    353.13 o
   3   3   1       69.70      170.62      7.48 o
   4   3   1      703.64      723.74     15.43 o
   5   3   1     2856.89     2784.57     61.64 o
   6   3   1     1544.17     1594.57     41.90 o
   7   3   1       38.70       61.07      9.43 o
   8   3   1      466.25      582.43     38.28 o
   9   3   1     2502.21     2918.79    391.98 o
  10   3   1        7.71        8.92      7.50 o
  11   3   1        4.56        3.49      5.98 o
  12   3   1       25.47       22.67      7.34 o
  13   3   1     1293.87     1399.57     64.40 o
 -12   4   1       10.46        5.16      4.49 o
 -11   4   1      540.04      584.15     36.60 o
 -10   4   1       36.42       52.53     12.87 o
  -9   4   1     1551.21     1652.89     75.00 o
  -8   4   1      706.88      648.92     44.00 o
  -7   4   1     1582.44     1641.24    152.85 o
  -6   4   1     1787.69     1759.90     53.89 o
  -5   4   1       34.03       49.59      5.02 o
  -4   4   1     5290.60     5153.76    109.55 o
  -3   4   1      120.80      192.69      8.64 o
  -2   4   1      848.89      820.21     17.70 o
  -1   4   1       34.52       65.87      8.53 o
   0   4   1    16148.72    16436.87    395.77 o
   1   4   1        1.60       37.60      6.99 o
   2   4   1      501.29      533.32     12.56 o
   3   4   1     1304.76     1332.25     22.53 o
   4   4   1     4702.54     4872.20    100.08 o
   5   4   1       64.61       70.70      6.32 o
   6   4   1     1183.00     1262.15     40.39 o
   7   4   1      521.57      524.02     36.08 o
   8   4   1      300.88      389.84     26.67 o
   9   4   1     1683.31     1892.82     88.89 o
  10   4   1       65.41       69.47     13.63 o
  11   4   1      529.98      487.20     31.91 o
  12   4   1        5.05        3.96      6.35 o
 -12   5   1        0.21       -0.38      6.08 o
 -11   5   1        1.85        5.34      5.38 o
 -10   5   1      384.85      396.23     30.16 o
  -9   5   1        1.53       73.81     20.99 o
  -8   5   1      126.82      227.51     28.96 o
  -7   5   1       77.73       94.62     10.76 o
  -6   5   1     3028.85     3190.46    110.46 o
  -5   5   1     1880.56     1939.63     69.64 o
  -4   5   1      245.31      377.45     14.23 o
  -3   5   1       50.07      131.72      7.65 o
  -2   5   1    16863.51    17910.89    448.49 o
  -1   5   1      355.49      401.37     13.28 o
   0   5   1        9.34       23.26      3.05 o
   1   5   1     1175.41     1243.18     29.97 o
   2   5   1     9711.67    10755.53    228.14 o
   3   5   1      506.74      547.17     13.40 o
   4   5   1     1252.57     1203.47     30.44 o
   5   5   1      123.80      213.08     18.07 o
   6   5   1     3230.63     3279.98    117.23 o
   7   5   1        8.95       25.50      7.55 o
   8   5   1      828.33      850.68     35.58 o
   9   5   1      791.93      906.69     94.74 o
  10   5   1       33.35       58.85     11.95 o
  11   5   1       78.94       85.33     12.23 o
  12   5   1       17.31       11.08     10.33 o
 -11   6   1       54.83       86.50     22.68 o
 -10   6   1        1.44       22.89     13.10 o
  -9   6   1       25.39       62.57     17.83 o
  -8   6   1      208.64      343.56     23.91 o
  -7   6   1       33.70       40.92     12.91 o
  -6   6   1      256.29      300.02     22.81 o
  -5   6   1       75.30       68.12      9.57 o
  -4   6   1     6878.47     6910.51    260.98 o
  -3   6   1      130.81      170.16     14.44 o
  -2   6   1     1313.23     1318.18     42.61 o
  -1   6   1       36.05       77.15     10.79 o
   0   6   1     9503.39     9494.11    309.83 o
   1   6   1      420.09      436.26     17.23 o
   2   6   1      677.57      721.94     28.11 o
   3   6   1      494.69      516.48     24.78 o
   4   6   1     2101.16     2217.65    124.80 o
   5   6   1        0.37       17.33      5.83 o
   6   6   1      197.60      275.14     34.82 o
   7   6   1        3.85        3.64      5.81 o
   8   6   1     1489.92     1502.59     57.07 o
   9   6   1      377.14      416.31     24.48 o
  10   6   1      537.02      510.27     28.19 o
  11   6   1      272.10      382.23     88.09 o
 -10   7   1       64.38       48.34     17.20 o
  -9   7   1      220.21      267.31     36.42 o
  -8   7   1      239.28      225.51     19.50 o
  -7   7   1      224.43      249.02     22.17 o
  -6   7   1     3716.12     3813.08    167.08 o
  -5   7   1      139.02      124.24     22.84 o
  -4   7   1       78.25      120.35     17.71 o
  -3   7   1     1179.40     1066.10     45.83 o
  -2   7   1     9540.71     9614.30    371.84 o
  -1   7   1       93.20      158.96     15.09 o
   0   7   1       61.28      110.42     17.49 o
   1   7   1      424.37      408.30     19.24 o
   2   7   1     4943.50     5136.90    196.16 o
   3   7   1      197.14      236.24     17.46 o
   4   7   1      508.43      476.15     32.48 o
   5   7   1        0.11       59.89     22.79 o
   6   7   1      787.47      997.33     57.35 o
   7   7   1      905.30      944.35     40.35 o
   8   7   1        8.44       10.25      5.20 o
   9   7   1        8.81       51.51     17.27 o
  10   7   1       67.46       74.09     15.70 o
  -8   8   1       14.71       22.56      8.10 o
  -7   8   1      148.46      162.32     17.77 o
  -6   8   1      153.50      158.39     17.71 o
  -5   8   1      168.94      169.08     27.26 o
  -4   8   1     1116.58     1321.12     77.04 o
  -3   8   1        2.50       16.84     13.87 o
  -2   8   1      329.08      293.79     19.27 o
  -1   8   1       48.56       65.91     10.83 o
   0   8   1     1913.69     2130.43     74.23 o
   1   8   1      286.50      310.29     19.16 o
   2   8   1        6.39       27.38      9.01 o
   3   8   1      195.85      163.03     18.18 o
   4   8   1     1546.63     1686.91     91.88 o
   5   8   1      100.39      112.38     19.96 o
   6   8   1        0.61        5.85      8.01 o
   7   8   1      420.16      445.25     24.83 o
   8   8   1      441.98      476.20     31.28 o
  -6   9   1      121.34      143.59     16.81 o
  -5   9   1       92.01       97.95     17.13 o
  -4   9   1        6.66        9.57      8.48 o
  -3   9   1      265.12      282.77     23.69 o
  -2   9   1      193.04      353.11     43.64 o
  -1   9   1        0.56        4.24      4.19 o
   0   9   1        9.63        8.56      5.29 o
   1   9   1        0.01        3.76      4.63 o
   2   9   1      827.43      931.35     37.96 o
   3   9   1        3.94       15.23      6.60 o
   4   9   1       61.89       74.28     15.38 o
   5   9   1      229.32      251.86     24.91 o
   6   9   1       35.21       38.19     11.46 o
  -1  10   1      149.49      208.79     46.54 o
   0  10   1      264.40      384.78     31.75 o
   1  10   1        0.20       96.14     67.87 o
 -12   0   2      142.90      127.83     32.28 o
 -10   0   2      128.31      133.77     16.35 o
  -8   0   2     3858.43     3851.66    132.04 o
  -6   0   2       30.70       42.67      4.67 o
  -4   0   2    41225.21    42594.69   1679.87 o
  -2   0   2      566.07      676.95     15.56 o
   0   0   2      367.04      321.75     11.56 o
   2   0   2     1748.66     1883.62     42.13 o
   4   0   2    15598.57    17111.29    621.10 o
   6   0   2      553.90      458.59     13.80 o
   8   0   2     2420.86     2545.76    109.05 o
  10   0   2       12.79       29.15      9.08 o
  12   0   2       16.13       10.36     11.17 o
 -13   1   2       24.69       24.87      9.87 o
 -12   1   2        5.23       11.53      7.67 o
 -11   1   2      121.81       90.13     14.16 o
 -10   1   2      243.47      250.53     27.89 o
  -9   1   2      326.93      380.77     25.06 o
  -8   1   2      890.08      904.48     26.88 o
  -7   1   2      357.08      344.26     10.52 o
  -6   1   2     2077.28     1715.02     30.07 o
  -5   1   2      165.27      236.25     11.02 o
  -4   1   2      902.47     1030.89     25.64 o
  -3   1   2      230.66      790.39     30.68 o
  -2   1   2    51007.79    55046.11   1525.85 o
  -1   1   2     9061.78     8733.65    198.79 o
   0   1   2      395.81      439.26      8.29 o
   1   1   2     7634.08     7427.60    194.28 o
   2   1   2    53692.54    56250.63   1636.39 o
   3   1   2     7316.00     7443.67    137.34 o
   4   1   2     4254.23     4376.05     73.77 o
   5   1   2     1496.04     1586.63     27.73 o
   6   1   2     1946.16     1723.72     31.53 o
   7   1   2      247.06      332.72     22.71 o
   8   1   2      899.27      891.77     28.04 o
   9   1   2      610.19      533.09     24.07 o
  10   1   2      668.15      530.77     27.04 o
  11   1   2       68.66       71.46     11.68 o
  12   1   2      629.70      522.55     29.96 o
  13   1   2       39.38       32.78      9.78 o
 -13   2   2        2.52        6.52      7.09 o
 -12   2   2       33.42       37.71     11.65 o
 -11   2   2     1990.88     2118.10    124.08 o
 -10   2   2        6.23       26.93     13.23 o
  -9   2   2      251.83      241.78     20.40 o
  -8   2   2      274.01      312.84     27.96 o
  -7   2   2     2642.08     2762.08     68.42 o
  -6   2   2     4552.02     4675.17     91.66 o
  -5   2   2        3.28       70.96      6.07 o
  -4   2   2     7357.59     7738.21    157.65 o
  -3   2   2     1587.49     1733.10     29.35 o
  -2   2   2     3487.43     4323.89     98.35 o
  -1   2   2     4589.05     5292.71    137.23 o
   0   2   2    16192.25    16245.39    339.54 o
   1   2   2    11678.47    11602.82    223.23 o
   2   2   2    13688.62    13353.09    258.95 o
   3   2   2     1524.44     1492.49     24.18 o
   4   2   2    16561.59    16142.51    373.64 o
   5   2   2     1259.89     1266.97     27.18 o
   6   2   2     2197.90     2109.86     57.44 o
   7   2   2     2566.82     2707.15    100.75 o
   8   2   2      280.01      309.22     19.07 o
   9   2   2      137.07      127.50     12.51 o
  10   2   2        3.91       17.04      9.45 o
  11   2   2      182.47      249.78     22.78 o
  12   2   2      129.02       99.60     11.41 o
  13   2   2       23.15       13.40      7.16 o
 -13   3   2      328.90      426.68     26.72 o
 -12   3   2        0.38       23.75     12.93 o
 -11   3   2        3.61       11.45      9.85 o
 -10   3   2      514.82      527.25     29.72 o
  -9   3   2      435.24      646.50     38.87 o
  -8   3   2      695.69      719.19     63.21 o
  -7   3   2     1107.35     1148.19     34.94 o
  -6   3   2     7277.43     7413.40    176.84 o
  -5   3   2     4096.62     4184.86    100.56 o
  -4   3   2      130.63      159.27      5.61 o
  -3   3   2     1576.81     1542.00     35.40 o
  -2   3   2    15134.58    14850.91    326.78 o
  -1   3   2     1323.21     1371.41     29.58 o
   0   3   2        7.33       13.75      2.11 o
   1   3   2     1111.01     1159.50     24.48 o
   2   3   2     9958.96    10571.26    195.82 o
   3   3   2      104.72      138.64      9.86 o
   4   3   2      629.86      600.65     12.86 o
   5   3   2      786.14      863.89     31.39 o
   6   3   2     5123.79     5262.24    116.00 o
   7   3   2        2.96       39.38     11.26 o
   8   3   2      578.04      532.83     31.64 o
   9   3   2     5169.61     5733.15    429.68 o
  10   3   2       42.41       34.15     10.73 o
  11   3   2        6.17        8.29      6.47 o
  12   3   2       85.73       79.93     12.77 o
  13   3   2      453.37      526.56     32.98 o
 -12   4   2       16.00       13.74      8.36 o
 -11   4   2     3017.11     3169.14    139.40 o
 -10   4   2     1280.62     1265.07     59.92 o
  -9   4   2     2411.04     2451.77    101.70 o
  -8   4   2      238.68      295.08     20.39 o
  -7   4   2     7411.21     7541.63    307.52 o
  -6   4   2        0.25       22.58     10.25 o
  -5   4   2     3525.36     3377.86     71.42 o
  -4   4   2     1067.24      929.35     31.71 o
  -3   4   2      912.13     1025.18     25.33 o
  -2   4   2      366.55      402.27     10.90 o
  -1   4   2      977.06     1002.60     28.60 o
   0   4   2     3983.52     4038.85    132.11 o
   1   4   2       27.45      111.11      9.11 o
   2   4   2      306.57      366.48      8.40 o
   3   4   2     3703.56     3833.00     65.91 o
   4   4   2      822.06      818.12     23.97 o
   5   4   2       16.02      194.85     19.50 o
   6   4   2        5.72        9.13      4.37 o
   7   4   2     4159.60     4151.16    124.91 o
   8   4   2      910.26      936.94     44.90 o
   9   4   2       12.19       57.73     23.03 o
  10   4   2      182.93      226.39     20.99 o
  11   4   2     1321.20     1439.51     68.62 o
  12   4   2        9.95        4.02      5.17 o
 -12   5   2      127.01      135.74     30.55 o
 -11   5   2        2.79        4.06      4.72 o
 -10   5   2      142.63      156.09     15.87 o
  -9   5   2      887.44     1061.68     72.76 o
  -8   5   2       26.66       27.37      8.33 o
  -7   5   2     1402.16     1338.77     49.80 o
  -6   5   2      124.40      185.47     15.65 o
  -5   5   2     1462.32     1749.96     68.96 o
  -4   5   2      767.97      766.34     23.44 o
  -3   5   2      887.67     1190.54     47.07 o
  -2   5   2     1921.89     1944.35     56.37 o
  -1   5   2        6.70       31.27      4.91 o
   0   5   2      125.12      138.93      6.34 o
   1   5   2      620.10      662.28     18.13 o
   2   5   2     4096.31     4305.26     92.61 o
   3   5   2     6561.48     6753.52    153.88 o
   4   5   2      324.94      353.17     14.07 o
   5   5   2     4846.64     4425.18    142.49 o
   6   5   2     1386.88     1384.87     50.82 o
   7   5   2      427.89      448.92     23.14 o
   8   5   2       59.10       93.43     17.95 o
   9   5   2     6280.44     6335.01    258.25 o
  10   5   2        3.49        8.55      7.15 o
  11   5   2      114.00      118.63     14.53 o
  12   5   2       47.51       39.87     13.96 o
 -11   6   2      786.30      885.69     81.44 o
 -10   6   2        1.43        2.60      6.58 o
  -9   6   2      253.38      250.26     18.23 o
  -8   6   2       30.59       50.43     13.48 o
  -7   6   2     6360.83     6607.08    273.13 o
  -6   6   2      407.34      391.70     25.38 o
  -5   6   2     1049.56     1055.08     48.56 o
  -4   6   2       28.36      103.00     31.66 o
  -3   6   2      883.48      942.68     50.88 o
  -2   6   2       12.35       21.78      6.00 o
  -1   6   2      597.39      626.54     20.76 o
   0   6   2       81.71      841.89    151.80 o
   1   6   2       13.02       42.20      8.06 o
   2   6   2       27.65       77.85     14.78 o
   3   6   2     2476.25     2402.24     82.12 o
   4   6   2       57.61       89.22     14.05 o
   5   6   2      360.47      344.54     20.88 o
   6   6   2      417.73      411.18     22.77 o
   7   6   2     3384.10     3384.06    121.62 o
   8   6   2      127.79      127.80     16.98 o
   9   6   2      634.38      624.29     52.66 o
  10   6   2       37.67       36.61      9.43 o
  11   6   2      516.17      592.41     43.74 o
 -10   7   2       52.26       43.36     20.13 o
  -9   7   2      768.59      788.69     34.98 o
  -8   7   2        4.16        3.47      5.80 o
  -7   7   2       10.12       11.79      7.47 o
  -6   7   2        8.55       21.83     10.61 o
  -5   7   2     1527.18     1513.58     72.89 o
  -4   7   2       84.16       81.53     15.69 o
  -3   7   2       47.68      102.58     21.30 o
  -2   7   2       74.28      251.06     44.56 o
  -1   7   2      541.85      524.86     22.46 o
   0   7   2       28.99       33.76      8.28 o
   1   7   2      552.90      551.11     25.69 o
   2   7   2     2371.81     2376.83    167.15 o
   3   7   2     1484.71     1370.15     62.79 o
   4   7   2       27.39       29.75      9.41 o
   5   7   2      494.54      538.49     35.11 o
   6   7   2       24.22       27.81      8.62 o
   7   7   2      493.78      511.58     30.86 o
   8   7   2      485.15      478.41     20.78 o
   9   7   2      416.00      398.54     26.60 o
  -8   8   2      392.61      388.59     27.66 o
  -7   8   2     2543.69     2676.07    110.05 o
  -6   8   2        8.42        9.23      6.80 o
  -5   8   2      201.86      240.23     30.09 o
  -4   8   2      387.33      401.80     37.80 o
  -3   8   2       98.04      164.04     24.10 o
  -2   8   2       70.02       80.28     11.84 o
  -1   8   2        0.00       15.35      6.83 o
   0   8   2      736.39      727.55     34.77 o
   1   8   2       57.76       68.45     10.19 o
   2   8   2       98.40       99.08     12.89 o
   3   8   2      539.14      519.30     31.88 o
   4   8   2      183.02      183.05     21.05 o
   5   8   2      100.03      133.10     23.36 o
   6   8   2       14.70       56.11     22.74 o
   7   8   2      560.20      595.14     33.13 o
   8   8   2       29.77       79.10     36.63 o
  -6   9   2      423.35      465.24     31.36 o
  -5   9   2      325.72      373.48     30.08 o
  -4   9   2       15.56       10.65      7.64 o
  -3   9   2      159.65      174.12     19.43 o
  -2   9   2     1197.72     1201.32     49.11 o
  -1   9   2       73.11       71.53      8.20 o
   0   9   2       18.67        8.32      5.11 o
   1   9   2       24.88       22.54      6.97 o
   2   9   2      785.70      752.42     32.63 o
   3   9   2       26.94       23.23      6.15 o
   4   9   2       28.76       29.77      9.89 o
   5   9   2      558.98      615.32     35.99 o
   6   9   2       81.21       96.15     13.01 o
  -1  10   2      585.35      613.98     42.20 o
   0  10   2      135.97      144.17     18.40 o
   1  10   2        4.62      368.91    262.33 o
 -13   0   3      129.32      116.12     29.50 o
 -11   0   3     4399.16     4219.53    326.33 o
  -9   0   3       39.60       33.51     14.41 o
  -7   0   3     8256.82     7975.81    253.24 o
  -5   0   3      588.96      959.44     68.05 o
  -3   0   3    24241.73    25099.99    784.56 o
  -1   0   3    11173.73    10520.54    255.55 o
   1   0   3    18552.04    17255.02    480.39 o
   3   0   3     4608.63     5247.54    285.68 o
   5   0   3    15634.12    16878.23    587.09 o
   7   0   3    13897.31    14287.71    556.77 o
   9   0   3        2.26       12.66      7.22 o
  11   0   3     2216.41     2149.28     95.03 o
  13   0   3      598.64      580.27     57.13 o
 -13   1   3      790.04      787.84     53.29 o
 -12   1   3       41.02       44.12      9.59 o
 -11   1   3      156.63      121.23     15.38 o
 -10   1   3      242.86      220.88     21.69 o
  -9   1   3     5636.49     5461.34    235.50 o
  -8   1   3        7.34       12.48      4.55 o
  -7   1   3     2385.70     2380.46     54.12 o
  -6   1   3     2913.46     3264.82     57.86 o
  -5   1   3    10596.71    11073.13    214.41 o
  -4   1   3      300.20      341.80      9.39 o
  -3   1   3     1568.74     1666.58     23.15 o
  -2   1   3     8819.84     9287.81    167.57 o
  -1   1   3      342.81      531.66     32.42 o
   0   1   3      177.18      224.97      6.32 o
   1   1   3     4990.93     4770.93    101.05 o
   2   1   3    13676.98    13529.01    284.94 o
   3   1   3     1838.29     1889.77     30.05 o
   4   1   3     1499.50     1635.30     26.94 o
   5   1   3    11871.47    12437.30    266.10 o
   6   1   3     4143.50     4563.38     90.99 o
   7   1   3       85.20      106.28      6.77 o
   8   1   3       14.92        9.94      4.28 o
   9   1   3     7535.27     6908.30    227.75 o
  10   1   3      225.84      192.45     14.43 o
  11   1   3      294.09      248.73     16.82 o
  12   1   3        2.64        5.55      4.58 o
  13   1   3     1271.91     1225.00     50.57 o
 -13   2   3       68.02       69.18     15.00 o
 -12   2   3      256.92      220.45     22.30 o
 -11   2   3     3550.82     3512.55    149.94 o
 -10   2   3        3.39       13.65      9.16 o
  -9   2   3     1886.02     1842.73     71.06 o
  -8   2   3      856.41      928.15     89.95 o
  -7   2   3     4707.90     4585.78    117.34 o
  -6   2   3       32.20       34.05      3.01 o
  -5   2   3     4832.18     5041.14     88.81 o
  -4   2   3    12415.93    12798.73    258.91 o
  -3   2   3      570.77      940.95     56.66 o
  -2   2   3     3961.64     4082.67     93.12 o
  -1   2   3    10132.71    10745.44    215.77 o
   0   2   3    64337.07    67045.10   1937.25 o
   1   2   3    10372.60    10583.84    199.42 o
   2   2   3      309.30      400.92     17.33 o
   3   2   3     8909.29     9044.62    165.02 o
   4   2   3     4004.56     4476.85     82.60 o
   5   2   3      237.87      339.48     17.51 o
   6   2   3      285.00      285.98      7.49 o
   7   2   3     5726.19     5389.07    152.14 o
   8   2   3      233.33      226.87     16.22 o
   9   2   3       48.84       52.95      9.50 o
  10   2   3      649.78      600.26     31.96 o
  11   2   3      857.99      833.70     42.87 o
  12   2   3       21.55       21.23      8.24 o
  13   2   3       13.26        6.47      6.76 o
 -13   3   3       94.86      146.16     23.51 o
 -12   3   3       36.67       24.96      9.10 o
 -11   3   3      164.75      146.59     19.70 o
 -10   3   3      318.19      340.54     30.98 o
  -9   3   3     1885.06     1882.42     82.01 o
  -8   3   3      598.00      578.70     23.93 o
  -7   3   3       18.12       38.54      6.68 o
  -6   3   3     3587.15     3825.10     86.18 o
  -5   3   3     5870.13     6054.76    127.31 o
  -4   3   3     3460.33     3690.99     66.63 o
  -3   3   3       76.26       76.19      6.37 o
  -2   3   3     3968.92     3823.61     91.79 o
  -1   3   3     5732.88     5593.36    123.70 o
   0   3   3        6.83       22.44      2.82 o
   1   3   3      905.12     1097.76     23.17 o
   2   3   3     6360.63     6211.78    104.32 o
   3   3   3      705.33      695.27     11.10 o
   4   3   3     2582.38     2669.24     45.26 o
   5   3   3     6472.79     6688.66    138.65 o
   6   3   3     1622.27     1695.13     40.80 o
   7   3   3      225.24      245.44      9.68 o
   8   3   3        5.85       31.13      9.01 o
   9   3   3     5610.98     5330.46    200.68 o
  10   3   3      177.08      169.15     18.74 o
  11   3   3        0.56        2.64      5.93 o
  12   3   3      134.49      111.94     12.84 o
  13   3   3      532.49      579.14     36.50 o
 -12   4   3        1.14        2.07      4.78 o
 -11   4   3      251.90      219.59     23.78 o
 -10   4   3     1036.98     1049.79     50.55 o
  -9   4   3      425.82      439.75     32.56 o
  -8   4   3      348.70      400.15     32.79 o
  -7   4   3     2198.33     2320.17    190.07 o
  -6   4   3     2430.07     2394.79     73.54 o
  -5   4   3        6.17       23.57      5.37 o
  -4   4   3     5015.79     5092.59    109.58 o
  -3   4   3     1239.97     1119.33     25.00 o
  -2   4   3        1.80       49.10      9.40 o
  -1   4   3      443.53      514.96     12.39 o
   0   4   3    17811.79    17815.39    415.54 o
   1   4   3     1026.08     1100.61     18.40 o
   2   4   3     1113.03     1110.49     19.01 o
   3   4   3      484.85      463.42     10.23 o
   4   4   3    11878.02    12404.12    284.60 o
   5   4   3        3.70        9.63      3.43 o
   6   4   3     2369.09     2269.78     70.57 o
   7   4   3       95.43       94.05     10.33 o
   8   4   3     2323.28     2240.46     79.37 o
   9   4   3      116.30      128.18     17.12 o
  10   4   3      193.62      194.99     19.51 o
  11   4   3      978.02      914.74     46.07 o
  12   4   3       67.86       70.19     10.65 o
 -12   5   3        1.57       -6.44      8.09 o
 -11   5   3       17.18       12.14     10.63 o
 -10   5   3        3.94        5.84     10.73 o
  -9   5   3      792.60      803.41     71.55 o
  -8   5   3       38.61       32.00     11.72 o
  -7   5   3       79.84       77.59     14.72 o
  -6   5   3     2872.58     2800.80     99.74 o
  -5   5   3      388.07      442.90     42.11 o
  -4   5   3     1822.13     1841.19     58.56 o
  -3   5   3     2990.33     3140.26     69.08 o
  -2   5   3    10727.98    10372.09    224.51 o
  -1   5   3      543.47      571.76     13.04 o
   0   5   3      669.27      714.21     17.03 o
   1   5   3      761.78      708.53     15.41 o
   2   5   3    13079.15    13605.77    297.66 o
   3   5   3       88.46      152.92     16.39 o
   4   5   3     3067.23     3033.45     72.64 o
   5   5   3      286.91      300.69     16.84 o
   6   5   3     1773.69     1628.91     54.93 o
   7   5   3       96.03      103.68     10.20 o
   8   5   3       14.37        9.17      6.08 o
   9   5   3      213.05      310.63     46.00 o
  10   5   3        7.48       11.50      7.46 o
  11   5   3       21.42       17.51      7.62 o
 -11   6   3      123.47      361.32    105.77 o
 -10   6   3      169.51      165.40     20.02 o
  -9   6   3       20.21       23.46      9.04 o
  -8   6   3      735.88      770.67     43.09 o
  -7   6   3       76.89      105.84     16.79 o
  -6   6   3      396.01      443.11     25.83 o
  -5   6   3      400.55      396.53     24.82 o
  -4   6   3     7532.75     7511.47    298.72 o
  -3   6   3       91.90      131.52     19.50 o
  -2   6   3      454.74      468.68     18.72 o
  -1   6   3      117.35      123.11     10.79 o
   0   6   3    10149.02     9803.82    356.71 o
   1   6   3        2.80       13.93      6.28 o
   2   6   3       69.97       64.14      8.83 o
   3   6   3      468.10      484.07     29.34 o
   4   6   3     4893.14     4756.16    160.64 o
   5   6   3        5.09        5.83      4.86 o
   6   6   3     1145.53     1095.24     42.73 o
   7   6   3       33.80       63.07     11.92 o
   8   6   3     4388.33     4288.17    153.76 o
   9   6   3        4.51        6.99      6.02 o
  10   6   3      135.62      126.23     17.23 o
  11   6   3       87.64      143.00     17.39 o
 -10   7   3        5.65        7.12     11.64 o
  -9   7   3       25.94       41.85      8.99 o
  -8   7   3      387.28      386.09     27.98 o
  -7   7   3        1.35        3.80      5.13 o
  -6   7   3      383.37      397.03     24.20 o
  -5   7   3        7.08       23.59     12.05 o
  -4   7   3      160.36      179.51     18.53 o
  -3   7   3       22.77       30.84      9.92 o
  -2   7   3     3165.31     3126.92    106.91 o
  -1   7   3      490.59      517.58     25.08 o
   0   7   3      102.09      128.14     23.19 o
   1   7   3       25.77       23.00      7.60 o
   2   7   3     3988.66     3748.13    131.81 o
   3   7   3       12.87       11.23      6.80 o
   4   7   3      169.94      168.87     16.97 o
   5   7   3      443.94      461.33     74.83 o
   6   7   3      463.76      453.30     24.92 o
   7   7   3      408.64      414.59     20.49 o
   8   7   3        0.64        2.15      3.24 o
   9   7   3       85.28      107.94     10.42 o
  -8   8   3        1.66        0.99      4.00 o
  -7   8   3       22.87       17.99      7.33 o
  -6   8   3       83.66       93.28     12.86 o
  -5   8   3      351.81      391.38     23.93 o
  -4   8   3      978.67     1141.93     59.94 o
  -3   8   3      294.57      305.98     25.28 o
  -2   8   3       19.40       26.84      6.74 o
  -1   8   3      338.31      324.27     19.91 o
   0   8   3     2535.74     2419.96     80.46 o
   1   8   3       12.93       22.89      6.89 o
   2   8   3      131.52      144.63     14.64 o
   3   8   3       57.32       89.02     21.10 o
   4   8   3     1767.40     1794.22     77.33 o
   5   8   3      228.55      229.02     18.23 o
   6   8   3      331.56      326.27     26.42 o
   7   8   3       25.91       19.52      8.84 o
   8   8   3      366.92      349.95     25.25 o
  -6   9   3      508.85      569.23     31.12 o
  -5   9   3       86.17      105.05     14.19 o
  -4   9   3       82.33       75.16     14.05 o
  -3   9   3        2.33        5.04      6.36 o
  -2   9   3      721.55      856.39     39.84 o
  -1   9   3       44.94       42.86      7.71 o
   0   9   3      152.78      148.96     13.17 o
   1   9   3       46.68       42.67      9.27 o
   2   9   3       67.44      100.81     19.93 o
   3   9   3      312.85      300.87     16.96 o
   4   9   3       20.83       36.52     12.58 o
   5   9   3      305.48      322.55     24.61 o
   6   9   3       49.77       62.70     11.56 o
  -1  10   3       10.29        3.11      8.63 o
   0  10   3      365.51      409.16     28.10 o
   1  10   3        3.87      176.98     71.40 o
 -12   0   4      513.06      438.16    137.13 o
 -10   0   4      238.92      256.14     30.56 o
  -8   0   4      826.28      741.00     35.45 o
  -6   0   4       12.81       33.78      3.06 o
  -4   0   4    28284.10    27976.38    950.71 o
  -2   0   4     2371.91     2572.59     50.04 o
   0   0   4    12091.85     9799.21    369.46 o
   2   0   4    34006.76    33061.06   1150.74 o
   4   0   4    11755.82    11916.31    325.48 o
   6   0   4     2329.79     2133.37     60.09 o
   8   0   4      214.85      194.04     31.34 o
  10   0   4      253.56      215.33     20.89 o
  12   0   4       13.63       73.31     52.01 o
 -13   1   4      190.44      235.85     23.67 o
 -12   1   4       36.97       35.73     10.46 o
 -11   1   4      274.27      286.27     22.04 o
 -10   1   4      119.27      113.82     15.96 o
  -9   1   4      392.56      462.43     34.19 o
  -8   1   4     1160.91     1149.19     46.27 o
  -7   1   4      303.21      347.18      9.84 o
  -6   1   4    14835.39    16274.37    374.65 o
  -5   1   4     2484.16     2845.24     44.28 o
  -4   1   4     4171.73     4700.54     71.60 o
  -3   1   4      830.44      755.99      9.28 o
  -2   1   4    63990.20    66322.57   2017.51 o
  -1   1   4     1658.95     1700.66     31.13 o
   0   1   4      789.81      775.65     16.15 o
   1   1   4       82.38      119.77      7.08 o
   2   1   4    49390.00    47569.48   1237.65 o
   3   1   4     1545.51     1536.47     23.62 o
   4   1   4     8955.97     9686.66    192.71 o
   5   1   4      327.91      409.82      9.83 o
   6   1   4    13005.44    14423.66    359.12 o
   7   1   4       64.59       72.34      6.44 o
   8   1   4      321.48      289.24     19.29 o
   9   1   4        3.63        4.36      4.50 o
  10   1   4      173.17      128.17     12.04 o
  11   1   4       90.67       88.37     11.60 o
  12   1   4       39.26       35.41      7.69 o
  13   1   4        2.65        8.41      6.38 o
 -13   2   4       70.97       84.78     13.61 o
 -12   2   4       80.73       54.79     11.17 o
 -11   2   4     1122.17     1099.22     81.97 o
 -10   2   4        6.11       12.86      8.80 o
  -9   2   4      375.38      397.46     28.96 o
  -8   2   4     4816.08     4623.60    177.50 o
  -7   2   4      555.91      542.39     18.99 o
  -6   2   4        9.49       13.29      3.03 o
  -5   2   4     6726.05     7084.97    129.59 o
  -4   2   4    22905.20    22338.53    523.63 o
  -3   2   4      978.22     1054.91     17.03 o
  -2   2   4       75.99       97.14      3.35 o
  -1   2   4        0.67        4.72      1.94 o
   0   2   4    35301.34    33270.04    857.12 o
   1   2   4       19.83       25.92      2.50 o
   2   2   4      245.74      281.79      5.68 o
   3   2   4      273.48      260.39      6.12 o
   4   2   4    26066.74    25485.16    658.06 o
   5   2   4       42.55       88.21      7.28 o
   6   2   4      178.78      131.53      5.56 o
   7   2   4     3492.92     3334.76     95.25 o
   8   2   4     2843.85     2637.03     85.79 o
   9   2   4      330.90      315.75     19.69 o
  10   2   4       37.50       32.96      9.26 o
  11   2   4     1468.37     1401.84     65.30 o
  12   2   4       67.58       52.17     10.24 o
  13   2   4      129.58      162.95     17.73 o
 -13   3   4      574.22      728.19     56.34 o
 -12   3   4        9.08       11.96      7.42 o
 -11   3   4       14.83       17.97      9.33 o
 -10   3   4        0.25       52.48     25.94 o
  -9   3   4     3565.60     3773.23    150.78 o
  -8   3   4        1.97        9.64      4.79 o
  -7   3   4      896.76      906.47     34.79 o
  -6   3   4     6006.69     6214.49    149.41 o
  -5   3   4     5893.32     6209.05    144.09 o
  -4   3   4     3209.64     3498.24     62.17 o
  -3   3   4     2224.90     2113.68     38.15 o
  -2   3   4    21526.44    20993.93    521.39 o
  -1   3   4      669.28      776.33     13.73 o
   0   3   4     3020.31     3079.84     47.78 o
   1   3   4     1287.66     1498.13     23.41 o
   2   3   4     9825.93     9819.83    183.43 o
   3   3   4      166.95      156.83      7.30 o
   4   3   4     9576.95    10251.66    212.77 o
   5   3   4     7653.51     7548.58    163.47 o
   6   3   4     1248.83     1177.17     25.64 o
   7   3   4      223.60      216.46     10.85 o
   8   3   4        1.55        7.83      5.98 o
   9   3   4     1321.77     1296.44     50.72 o
  10   3   4        9.75       18.14      8.99 o
  11   3   4      120.87      111.28     14.61 o
  12   3   4      189.21      171.19     16.43 o
  13   3   4      348.98      411.22     28.34 o
 -12   4   4        7.53        5.76      5.13 o
 -11   4   4     1870.95     2031.23     91.11 o
 -10   4   4      649.68      659.05     38.31 o
  -9   4   4       99.01      131.49     16.09 o
  -8   4   4     2094.11     2056.66     69.96 o
  -7   4   4      672.35      646.39     30.53 o
  -6   4   4       31.78       79.61     14.84 o
  -5   4   4     1969.31     1855.06     44.26 o
  -4   4   4     5210.71     5293.89    123.56 o
  -3   4   4     1035.29      978.04     18.72 o
  -2   4   4       42.41       58.15      3.62 o
  -1   4   4      145.70      221.38      9.04 o
   0   4   4     4287.92     4274.07     75.52 o
   1   4   4     1435.89     1477.96     43.46 o
   2   4   4      140.57      201.05      6.33 o
   3   4   4      108.41      108.97      5.96 o
   4   4   4     1137.37     1048.26     22.42 o
   5   4   4       15.88       35.43      4.29 o
   6   4   4       34.38       43.19      6.92 o
   7   4   4     3938.77     3856.85    121.62 o
   8   4   4       47.90       77.13     12.00 o
   9   4   4      388.43      390.00     27.76 o
  10   4   4      475.09      434.24     27.56 o
  11   4   4     1971.08     2007.43     87.15 o
  12   4   4       40.08       66.99     26.24 o
 -12   5   4        2.56        0.91     11.53 o
 -11   5   4      171.71      154.43     24.41 o
 -10   5   4        0.73        3.03      6.38 o
  -9   5   4     2608.39     2685.28    101.01 o
  -8   5   4      187.32      178.20     17.61 o
  -7   5   4      469.25      426.42     29.15 o
  -6   5   4      425.95      511.01     57.34 o
  -5   5   4     2136.76     2201.88     78.86 o
  -4   5   4      417.42      486.60     57.37 o
  -3   5   4     1581.38     1525.21     36.54 o
  -2   5   4       83.49       93.55      8.24 o
  -1   5   4      257.65      280.06      8.73 o
   0   5   4        5.11       24.67      4.88 o
   1   5   4       48.25       38.04      4.42 o
   2   5   4       46.32       92.44      9.01 o
   3   5   4      611.87      651.57     19.58 o
   4   5   4      251.64      277.41     12.92 o
   5   5   4     2092.51     1832.71     59.40 o
   6   5   4       45.56       62.88     10.51 o
   7   5   4        6.76       23.57      6.61 o
   8   5   4      159.69      145.89     14.46 o
   9   5   4      524.83      541.43     28.41 o
  10   5   4       53.47       72.02     14.21 o
  11   5   4        1.04        2.34      4.73 o
 -11   6   4     1038.15     1201.15     99.18 o
 -10   6   4      210.84      231.19     29.50 o
  -9   6   4     1520.14     1513.46     63.18 o
  -8   6   4        0.09        1.15      5.00 o
  -7   6   4     1832.75     1812.95     69.77 o
  -6   6   4       92.72      120.23     15.17 o
  -5   6   4      712.94      789.34     37.53 o
  -4   6   4        0.01       75.63     32.27 o
  -3   6   4      251.88      245.78     15.77 o
  -2   6   4       23.34       24.61      5.32 o
  -1   6   4       98.47      171.85     33.13 o
   0   6   4       59.33      254.08     81.73 o
   1   6   4      558.70      526.94     21.74 o
   2   6   4       95.52       89.03     12.29 o
   3   6   4     1751.44     1627.32     60.99 o
   4   6   4        0.97       34.15     11.11 o
   5   6   4      861.97      794.70     39.63 o
   6   6   4       13.50       36.11     10.46 o
   7   6   4     3426.24     3297.02    107.25 o
   8   6   4      596.11      619.08     27.95 o
   9   6   4      209.88      214.75     18.06 o
  10   6   4      293.00      275.15     22.20 o
  -9   7   4     1806.45     1838.86     68.73 o
  -8   7   4      311.49      292.20     21.43 o
  -7   7   4        9.22       18.40      7.25 o
  -6   7   4       90.53      141.84     17.10 o
  -5   7   4     1465.65     1443.28     64.88 o
  -4   7   4       33.20       55.71     12.37 o
  -3   7   4      140.42      146.03     17.28 o
  -2   7   4      960.00      986.51     62.56 o
  -1   7   4       35.51       47.69      8.25 o
   0   7   4       56.38       54.72      9.29 o
   1   7   4      350.95      347.38     20.13 o
   2   7   4       28.72       49.37     16.45 o
   3   7   4        4.48        6.43      5.81 o
   4   7   4      259.21      259.50     21.54 o
   5   7   4     1809.03     1780.11     78.91 o
   6   7   4        7.73       40.46      9.60 o
   7   7   4        1.19        0.94      3.61 o
   8   7   4      273.52      269.98     14.13 o
   9   7   4      820.97      849.32     34.11 o
  -8   8   4      351.64      372.75     23.48 o
  -7   8   4       73.86      117.99     18.26 o
  -6   8   4       60.93       56.51     10.48 o
  -5   8   4        9.11       16.46      7.79 o
  -4   8   4     1073.14     1073.65     54.09 o
  -3   8   4        2.56       13.14      8.79 o
  -2   8   4       14.56       16.93      6.15 o
  -1   8   4      101.39      110.80     13.79 o
   0   8   4     1121.67      913.16     34.81 o
   1   8   4       14.55       15.66      7.00 o
   2   8   4        3.52        8.40      5.90 o
   3   8   4      968.71      882.13     35.07 o
   4   8   4      244.02      255.11     22.05 o
   5   8   4       67.95       59.30      9.01 o
   6   8   4      269.86      266.69     21.71 o
   7   8   4      774.53      737.42     31.48 o
   8   8   4       30.95       21.91     11.13 o
  -6   9   4      218.69      263.81     24.10 o
  -5   9   4       55.80       79.67     12.95 o
  -4   9   4       29.49       22.33      9.01 o
  -3   9   4        6.36        1.91      6.15 o
  -2   9   4     1419.02     1345.58     56.33 o
  -1   9   4      119.59      119.99     11.04 o
   0   9   4       77.67       79.05      9.86 o
   1   9   4       22.78       24.37      7.64 o
   2   9   4      927.01      884.00     35.51 o
   3   9   4      131.41      121.28     13.00 o
   4   9   4      625.87      606.14     27.58 o
   5   9   4       75.46      100.10     16.17 o
 -13   0   5        0.54       -0.22     11.41 o
 -11   0   5     9246.00     8952.04    734.64 o
  -9   0   5      633.38      564.16     33.25 o
  -7   0   5     9908.83    10773.38    438.71 o
  -5   0   5     6607.11     6512.44    159.26 o
  -3   0   5       37.25       42.13      4.10 o
  -1   0   5      355.76      370.11     13.67 o
   1   0   5      537.34      543.60     19.54 o
   3   0   5    19609.14    19624.50    564.22 o
   5   0   5      496.47      515.32     15.59 o
   7   0   5     7875.97     7561.20    258.71 o
   9   0   5       85.79       67.26     12.68 o
  11   0   5     3542.01     3045.93    134.03 o
  13   0   5      647.61      757.88     73.19 o
 -13   1   5     1841.02     2072.30    108.38 o
 -12   1   5        4.07        3.71      5.88 o
 -11   1   5       29.29       33.00      9.31 o
 -10   1   5      143.64      136.80     17.56 o
  -9   1   5     4228.60     4196.14    174.37 o
  -8   1   5       14.46       24.72      9.16 o
  -7   1   5     2198.65     2201.65     44.48 o
  -6   1   5      194.53      173.36      5.10 o
  -5   1   5     3559.80     3407.44     49.64 o
  -4   1   5      635.97      602.27      8.26 o
  -3   1   5      931.26      940.56     12.54 o
  -2   1   5    19113.30    18827.49    435.85 o
  -1   1   5       34.00       70.80      5.39 o
   0   1   5     1057.67     1023.66     20.58 o
   1   1   5     4720.74     4687.96     90.41 o
   2   1   5    11085.06    10827.01    198.19 o
   3   1   5      156.37      129.56      3.56 o
   4   1   5       64.93       79.13      4.25 o
   5   1   5    17185.88    17724.50    425.80 o
   6   1   5        3.06        8.67      2.16 o
   7   1   5        0.65       11.45      3.75 o
   8   1   5       52.64       49.08      7.43 o
   9   1   5     5595.20     5074.95    166.88 o
  10   1   5      358.79      318.64     19.00 o
  11   1   5        2.57       13.57      6.04 o
  12   1   5       38.98       27.05      7.14 o
  13   1   5      437.41      485.42     24.45 o
 -13   2   5      122.57      126.45     15.94 o
 -12   2   5        0.56        2.80      5.55 o
 -11   2   5     1955.00     2024.08     94.04 o
 -10   2   5       92.71       97.00     15.33 o
  -9   2   5      452.75      427.49     31.10 o
  -8   2   5      673.61      677.67     35.67 o
  -7   2   5     8342.65     8189.24    258.92 o
  -6   2   5        1.06       13.37      3.35 o
  -5   2   5     1180.67     1192.14     19.46 o
  -4   2   5     3067.46     3151.60     70.74 o
  -3   2   5    10700.11    10740.35    213.65 o
  -2   2   5     3019.69     3203.93     50.94 o
  -1   2   5    48403.93    48260.10   1404.41 o
   0   2   5    26456.47    26535.84    629.00 o
   1   2   5    26036.81    25902.05    604.41 o
   2   2   5     5876.14     6115.97    106.46 o
   3   2   5       10.95       30.47      4.72 o
   4   2   5     2404.55     2355.19     40.43 o
   5   2   5       81.83       94.07      4.71 o
   6   2   5     1405.94     1355.16     24.64 o
   7   2   5     7818.73     6973.18    191.00 o
   8   2   5      117.56       97.78     10.96 o
   9   2   5      131.38      136.15     16.34 o
  10   2   5      285.19      288.42     18.71 o
  11   2   5     2821.91     2691.35    105.65 o
  12   2   5       10.55        8.56      5.74 o
  13   2   5      210.01      238.86     20.52 o
 -13   3   5     1034.81     1219.88     88.57 o
 -12   3   5       77.36       71.42     11.66 o
 -11   3   5       49.39       58.51     14.53 o
 -10   3   5      604.82      590.05     36.21 o
  -9   3   5     1301.14     1337.52     64.87 o
  -8   3   5       61.05       64.68      9.99 o
  -7   3   5     5104.28     5080.98    166.42 o
  -6   3   5     2882.47     2907.06     64.71 o
  -5   3   5      248.34      197.35      7.71 o
  -4   3   5      573.97      666.35     13.49 o
  -3   3   5     8121.11     8659.67    180.34 o
  -2   3   5    29997.28    28723.31    773.11 o
  -1   3   5        9.38       27.07      3.51 o
   0   3   5     1897.08     1779.48     27.54 o
   1   3   5     4634.50     4750.30     78.50 o
   2   3   5    10609.69    10446.23    198.07 o
   3   3   5      612.53      697.66     17.45 o
   4   3   5     2064.91     2013.36     34.42 o
   5   3   5     5201.27     5154.09    100.97 o
   6   3   5      936.59      857.50     20.28 o
   7   3   5      807.71      794.35     25.84 o
   8   3   5       84.41      102.92     13.29 o
   9   3   5     2322.62     2027.34     73.91 o
  10   3   5      237.09      208.42     15.60 o
  11   3   5       78.27       86.04     12.80 o
  12   3   5       86.97       90.63     12.26 o
  13   3   5      141.43      178.74     25.99 o
 -12   4   5        4.73        9.68      9.19 o
 -11   4   5      482.53      682.33    115.24 o
 -10   4   5       79.51      147.65     43.77 o
  -9   4   5      870.07      900.82     44.72 o
  -8   4   5     1724.05     1781.16     67.02 o
  -7   4   5     2152.86     2128.38     78.17 o
  -6   4   5      244.78      221.14     11.50 o
  -5   4   5     1504.26     1558.28     44.42 o
  -4   4   5    14233.20    14773.95    398.33 o
  -3   4   5      220.43      225.57     14.95 o
  -2   4   5       16.49       27.66      2.93 o
  -1   4   5      599.33      703.85     18.61 o
   0   4   5     7146.21     6367.56    115.62 o
   1   4   5      372.97      357.86      8.33 o
   2   4   5     3366.96     3262.04     50.18 o
   3   4   5     5670.46     5884.09    113.77 o
   4   4   5     5903.91     5642.23    113.74 o
   5   4   5        4.35        9.20      2.81 o
   6   4   5       40.43       58.98      7.49 o
   7   4   5     8057.63     7751.75    260.97 o
   8   4   5      701.39      712.45     30.47 o
   9   4   5      386.27      369.98     21.42 o
  10   4   5       10.70       17.45      8.76 o
  11   4   5      154.41      143.37     16.36 o
  12   4   5      118.67      110.42     13.28 o
 -11   5   5        3.84       -0.46      5.87 o
 -10   5   5       61.53       81.10     14.97 o
  -9   5   5      221.46      252.08     33.23 o
  -8   5   5     1115.01     1052.50     48.67 o
  -7   5   5     2060.08     2068.39     82.39 o
  -6   5   5     1841.39     1790.81     66.84 o
  -5   5   5       51.13       78.37     11.39 o
  -4   5   5      521.93      509.15     27.88 o
  -3   5   5      202.14      198.83     11.19 o
  -2   5   5    12952.87    12820.69    306.28 o
  -1   5   5      563.30      510.59     12.19 o
   0   5   5      411.73      411.39     11.43 o
   1   5   5       46.96       61.58      6.64 o
   2   5   5    12236.62    12167.47    297.68 o
   3   5   5        0.91        3.69      2.44 o
   4   5   5     2275.07     2186.48     65.94 o
   5   5   5      272.37      255.52     17.82 o
   6   5   5     1525.37     1387.44     51.26 o
   7   5   5      195.73      156.49     12.77 o
   8   5   5     1598.82     1495.20     53.39 o
   9   5   5      165.55      139.24     16.07 o
  10   5   5        0.10        8.41      7.30 o
  11   5   5       14.89       11.17      7.10 o
 -11   6   5       16.47        3.46      8.35 o
 -10   6   5        0.73       -1.24      7.38 o
  -9   6   5       81.03       82.09     12.13 o
  -8   6   5     1354.09     1333.30     59.20 o
  -7   6   5      131.55      215.42     30.60 o
  -6   6   5        7.28        5.14      6.85 o
  -5   6   5      123.81      175.55     24.51 o
  -4   6   5     3692.26     3587.73    134.93 o
  -3   6   5       46.17       52.03      9.40 o
  -2   6   5       17.97       24.51      5.81 o
  -1   6   5      319.65      323.01     38.81 o
   0   6   5    10092.16     9677.90    349.26 o
   1   6   5      283.18      295.44     15.79 o
   2   6   5      341.15      331.19     21.06 o
   3   6   5        0.95       13.21      7.08 o
   4   6   5     2852.96     2709.14    108.54 o
   5   6   5      146.01      160.97     12.83 o
   6   6   5       80.89       74.35      9.73 o
   7   6   5       82.82       88.92     10.04 o
   8   6   5      284.09      291.04     17.78 o
   9   6   5        3.57        2.31      4.49 o
  10   6   5       37.43       36.29     10.18 o
  -9   7   5       10.44       -2.04      5.55 o
  -8   7   5      457.50      440.23     28.96 o
  -7   7   5       83.33       81.61     13.55 o
  -6   7   5     1265.65     1351.40     64.44 o
  -5   7   5       74.46      109.68     19.63 o
  -4   7   5        0.21        3.30      7.50 o
  -3   7   5        1.10        1.84      6.86 o
  -2   7   5     4936.93     4901.89    163.05 o
  -1   7   5      104.19      125.18     20.37 o
   0   7   5      525.17      495.99     23.18 o
   1   7   5        1.92        4.92      5.51 o
   2   7   5     2583.25     2468.60     95.35 o
   3   7   5     1085.62     1049.17     41.42 o
   4   7   5     1493.00     1414.80     53.21 o
   5   7   5      152.28      158.62     23.93 o
   6   7   5      229.66      218.85     21.27 o
   7   7   5      328.22      324.02     16.48 o
   8   7   5      949.49      880.11     31.35 o
   9   7   5       93.01       98.44     10.13 o
  -8   8   5      978.32     1010.04     44.15 o
  -7   8   5     1332.91     1385.92     53.13 o
  -6   8   5      416.58      396.02     22.99 o
  -5   8   5      153.16      146.49     16.01 o
  -4   8   5     1164.80     1239.59     53.49 o
  -3   8   5      174.84      194.09     19.42 o
  -2   8   5       18.90       27.16      6.90 o
  -1   8   5      124.82      124.33     14.22 o
   0   8   5     2101.97     2062.02     68.83 o
   1   8   5       93.12      100.57     12.35 o
   2   8   5      123.30      123.74     12.45 o
   3   8   5       44.36       34.50      7.95 o
   4   8   5      203.27      199.58     19.48 o
   5   8   5      562.43      576.92     31.85 o
   6   8   5      144.90      117.98     10.70 o
   7   8   5      242.19      226.91     15.04 o
   8   8   5        2.42        4.22      6.79 o
  -5   9   5      190.24      187.35     16.83 o
  -4   9   5      134.76      132.62     12.98 o
  -3   9   5      375.83      375.29     22.17 o
  -2   9   5     1330.58     1446.22     52.27 o
  -1   9   5      431.34      446.45     19.55 o
   0   9   5      356.68      344.65     23.27 o
   1   9   5      156.70      270.55     55.96 o
   2   9   5     1233.48     1327.33     49.17 o
   3   9   5      659.65      663.43     28.92 o
   4   9   5       63.75       59.32     10.05 o
   5   9   5        8.89       10.44      7.15 o
 -12   0   6       43.58       31.41     19.35 o
 -10   0   6     1079.03     1026.12     65.49 o
  -8   0   6     3399.06     3312.44    150.98 o
  -6   0   6      106.55      134.23      6.20 o
  -4   0   6    13844.68    13252.88    339.37 o
  -2   0   6     3559.70     3700.33     78.90 o
   0   0   6    30574.43    26184.62    889.81 o
   2   0   6     2123.49     1946.54     45.93 o
   4   0   6    17202.11    16646.95    503.49 o
   6   0   6     5219.05     5532.53    157.57 o
   8   0   6      785.69      761.34     38.26 o
  10   0   6     1979.49     1990.61     89.29 o
  12   0   6       84.54       65.80      9.72 o
 -13   1   6      305.30      338.13     34.56 o
 -12   1   6       19.28       24.88      9.85 o
 -11   1   6       21.98       28.11     10.37 o
 -10   1   6      145.17      151.41     17.12 o
  -9   1   6     1285.51     1345.62     60.55 o
  -8   1   6        2.55        9.42      6.47 o
  -7   1   6      239.67      258.10      9.92 o
  -6   1   6    11989.35    12334.19    270.45 o
  -5   1   6     1200.16     1155.51     16.99 o
  -4   1   6      126.80      140.91      4.83 o
  -3   1   6      136.63      133.41      3.71 o
  -2   1   6    51283.50    50064.58   1523.43 o
  -1   1   6      654.13      596.42     10.04 o
   0   1   6     1823.92     1792.05     35.77 o
   1   1   6     1302.53     1234.12     19.71 o
   2   1   6    34042.85    31457.36    758.66 o
   3   1   6      562.72      520.92      8.53 o
   4   1   6     2700.91     2438.90     38.16 o
   5   1   6      292.70      328.03      8.10 o
   6   1   6     2756.66     2504.81     45.66 o
   7   1   6      129.62      128.96      8.97 o
   8   1   6       70.90       74.06      8.52 o
   9   1   6      651.63      603.64     31.52 o
  10   1   6      125.02      148.45     13.47 o
  11   1   6       34.18       33.66      8.62 o
  12   1   6       18.18       16.12      5.79 o
  13   1   6      266.20      264.26     13.84 o
 -13   2   6      187.76      212.72     23.53 o
 -12   2   6       50.74       77.62     12.85 o
 -11   2   6      852.02      928.36     47.19 o
 -10   2   6     1533.01     1475.18     69.34 o
  -9   2   6     1985.31     2035.39     88.05 o
  -8   2   6       93.29      107.05     14.35 o
  -7   2   6     1984.03     2077.14     55.26 o
  -6   2   6     2293.16     2480.61     55.57 o
  -5   2   6        7.25       10.90      1.75 o
  -4   2   6    22821.15    22506.36    567.11 o
  -3   2   6      696.24      685.38     12.11 o
  -2   2   6      428.77      359.76      6.97 o
  -1   2   6      665.67      654.75     12.68 o
   0   2   6    48703.43    47865.31   1433.26 o
   1   2   6     2699.35     2745.36     46.45 o
   2   2   6    12766.94    12847.18    252.95 o
   3   2   6     3866.20     3932.17     70.16 o
   4   2   6     4945.31     4741.88     82.89 o
   5   2   6     3664.48     3936.17     68.69 o
   6   2   6     4033.02     4178.92     79.93 o
   7   2   6     1655.29     1401.13     35.87 o
   8   2   6        1.50        7.84      5.38 o
   9   2   6      964.48      903.84     35.94 o
  10   2   6       23.12       19.75      6.46 o
  11   2   6      345.77      344.91     19.44 o
  12   2   6       51.44       49.56      8.98 o
  13   2   6      108.92      128.35     14.59 o
 -13   3   6      671.08      776.84     56.65 o
 -12   3   6       15.15       13.25      6.69 o
 -11   3   6      421.05      416.62     28.55 o
 -10   3   6      135.56      167.07     19.03 o
  -9   3   6     2403.26     2528.00    118.21 o
  -8   3   6      364.81      362.85     17.80 o
  -7   3   6     2524.68     2462.52     80.21 o
  -6   3   6      189.46      145.29      9.49 o
  -5   3   6       58.01       97.10      4.70 o
  -4   3   6       24.54       26.93      3.13 o
  -3   3   6     6680.14     7253.98    144.16 o
  -2   3   6      503.65      460.40     35.51 o
  -1   3   6     1949.49     2149.24     41.61 o
   0   3   6      587.70      585.24     10.64 o
   1   3   6    11615.21    12461.01    250.65 o
   2   3   6    10723.99    10972.84    211.48 o
   3   3   6      616.30      604.27     12.69 o
   4   3   6      477.17      615.34     12.86 o
   5   3   6     8729.63     8990.62    193.99 o
   6   3   6     1577.59     1333.70     31.44 o
   7   3   6      213.61      237.77     12.33 o
   8   3   6      242.23      226.54     15.75 o
   9   3   6     3099.90     2941.99    107.04 o
  10   3   6       87.47       83.35     10.77 o
  11   3   6       95.69      104.29     15.65 o
  12   3   6        0.72        4.79      5.48 o
 -12   4   6       21.54       12.61      9.44 o
 -11   4   6      983.77     1154.46     71.60 o
 -10   4   6       17.99       18.19     14.02 o
  -9   4   6      712.04      665.03     34.68 o
  -8   4   6     1669.27     1695.91     64.64 o
  -7   4   6     1637.80     1757.88     85.46 o
  -6   4   6        1.42       14.98      7.13 o
  -5   4   6     1119.68     1010.36     34.48 o
  -4   4   6     1974.23     1864.51     44.88 o
  -3   4   6      448.42      500.14     15.39 o
  -2   4   6     1436.85     1472.63     27.85 o
  -1   4   6     1388.53     1316.45     27.77 o
   0   4   6     7771.54     7617.23    164.23 o
   1   4   6        9.81       21.79      3.28 o
   2   4   6      350.74      299.82      6.71 o
   3   4   6     1476.28     1510.33     29.50 o
   4   4   6     4639.23     4590.27     96.49 o
   5   4   6     1041.33     1035.12     26.18 o
   6   4   6      408.22      356.53     18.28 o
   7   4   6     5648.28     5449.29    184.66 o
   8   4   6     2843.55     2830.89     96.79 o
   9   4   6      294.27      296.44     18.98 o
  10   4   6        9.15       10.92      6.09 o
  11   4   6     1737.72     1905.92     94.84 o
  12   4   6      326.24      410.69     28.17 o
 -11   5   6       77.90       74.30     17.99 o
 -10   5   6       14.08        9.11     11.00 o
  -9   5   6     3052.47     3069.93    115.18 o
  -8   5   6       19.70       53.84     14.66 o
  -7   5   6     1286.83     1311.41     57.74 o
  -6   5   6        1.04       14.53      8.65 o
  -5   5   6     1334.24     1286.46     50.66 o
  -4   5   6       17.23       55.29     12.80 o
  -3   5   6     1899.93     1926.09     54.01 o
  -2   5   6     2710.26     2663.66     64.50 o
  -1   5   6       18.09       21.66      3.44 o
   0   5   6      137.19      155.36      9.18 o
   1   5   6      330.22      338.15     10.35 o
   2   5   6      740.02      747.69     21.01 o
   3   5   6       91.60      110.23      9.30 o
   4   5   6       87.95       61.59      7.85 o
   5   5   6     4459.93     4342.09    141.85 o
   6   5   6      152.41      149.45     13.59 o
   7   5   6      482.13      431.85     36.89 o
   8   5   6      183.61      138.26     12.01 o
   9   5   6     2551.59     2492.43     98.26 o
  10   5   6       22.65       17.09      8.63 o
  11   5   6      170.14      217.25     38.96 o
 -10   6   6        7.49        5.33      4.90 o
  -9   6   6        1.54        6.58      5.72 o
  -8   6   6       61.28       53.10     11.98 o
  -7   6   6     2424.62     2399.41    106.55 o
  -6   6   6       34.51       47.33     10.14 o
  -5   6   6      742.11      767.44     40.11 o
  -4   6   6        7.73      145.84     37.52 o
  -3   6   6      691.89      684.11     29.38 o
  -2   6   6       43.61       39.76      8.08 o
  -1   6   6        3.25       20.35      6.37 o
   0   6   6        8.10        9.35      4.71 o
   1   6   6        1.38        6.45      3.96 o
   2   6   6       30.36       34.57     10.38 o
   3   6   6     2147.51     2006.48     71.65 o
   4   6   6       93.51      106.74     13.16 o
   5   6   6       82.92       79.70     11.01 o
   6   6   6       26.28       29.92      7.57 o
   7   6   6     2311.04     2136.25     87.06 o
   8   6   6      202.39      178.55     11.51 o
   9   6   6       54.47       54.10      9.60 o
  10   6   6        6.05        2.67      5.34 o
  -9   7   6     1189.80     1196.07     58.98 o
  -8   7   6       22.44       15.16      7.43 o
  -7   7   6      353.04      365.00     20.97 o
  -6   7   6       80.35      109.61     14.04 o
  -5   7   6      119.13      138.37     17.86 o
  -4   7   6      276.81      277.35     22.98 o
  -3   7   6       53.89       78.36     13.93 o
  -2   7   6      221.92      208.81     15.17 o
  -1   7   6        0.33        4.88      5.02 o
   0   7   6       21.96       19.76      6.77 o
   1   7   6       99.26      136.44     14.77 o
   2   7   6       37.83       59.26     16.00 o
   3   7   6       46.86       52.79     10.26 o
   4   7   6      657.35      657.69     29.82 o
   5   7   6     1114.99     1130.49     55.08 o
   6   7   6       24.49       23.88      8.10 o
   7   7   6       83.23       65.67      9.07 o
   8   7   6       27.91       23.23      5.48 o
   9   7   6      829.64      852.01     31.63 o
  -8   8   6      241.50      239.66     19.62 o
  -7   8   6      993.74     1006.13     38.31 o
  -6   8   6      189.99      188.97     15.87 o
  -5   8   6        7.66       15.58      7.40 o
  -4   8   6      125.81      119.57     15.32 o
  -3   8   6     1031.21     1027.98     47.18 o
  -2   8   6        4.02        6.66      4.81 o
  -1   8   6      222.41      196.98     17.09 o
   0   8   6      833.66      736.33     34.82 o
   1   8   6        0.14        3.85      4.85 o
   2   8   6       22.25       25.58      7.47 o
   3   8   6      218.29      210.49     16.31 o
   4   8   6      310.20      290.13     22.44 o
   5   8   6        7.84        6.68      5.49 o
   6   8   6      348.70      342.41     18.47 o
   7   8   6     1339.82     1368.05     50.79 o
  -5   9   6      163.55      193.97     22.51 o
  -4   9   6      166.81      146.97     14.78 o
  -3   9   6      314.57      308.32     18.71 o
  -2   9   6        3.19        8.02      5.78 o
  -1   9   6       53.46       85.45     22.31 o
   0   9   6        7.31        6.70      4.16 o
   1   9   6      370.17      392.79     19.48 o
   2   9   6        6.44        5.98      4.59 o
   3   9   6        0.10        1.11      3.03 o
   4   9   6       55.32       38.84      8.20 o
   5   9   6      750.11      867.80     37.67 o
 -13   0   7      242.37      269.09     45.59 o
 -11   0   7     1625.04     1789.26    139.78 o
  -9   0   7      310.65      275.32     27.85 o
  -7   0   7     5073.94     4994.03    188.81 o
  -5   0   7     2142.40     1953.70     41.75 o
  -3   0   7     3500.37     3239.56     60.88 o
  -1   0   7     1922.89     1889.27     37.87 o
   1   0   7     1619.91     1457.86     31.49 o
   3   0   7     2340.83     2434.95     53.66 o
   5   0   7      727.41      677.18     18.24 o
   7   0   7    12659.53    12524.36    579.83 o
   9   0   7     1151.00     1127.00     63.70 o
  11   0   7     4405.54     3944.39    221.30 o
  13   0   7      206.91      367.53     37.99 o
 -13   1   7     2383.07     2589.68    130.03 o
 -12   1   7        0.36        2.77      5.33 o
 -11   1   7      556.31      594.63     42.93 o
 -10   1   7      250.39      257.03     21.19 o
  -9   1   7    11661.60    12048.43    587.85 o
  -8   1   7      294.49      295.65     21.07 o
  -7   1   7     1829.68     1669.64     41.95 o
  -6   1   7     2402.93     2441.47     44.61 o
  -5   1   7     3806.50     3676.71     57.67 o
  -4   1   7      795.58      812.53     13.71 o
  -3   1   7     4126.67     4207.97     71.49 o
  -2   1   7      378.10      355.23      6.91 o
  -1   1   7      283.08      254.71      5.39 o
   0   1   7        1.23       13.35      1.87 o
   1   1   7     3355.38     3223.87     50.72 o
   2   1   7        6.72       20.90      2.08 o
   3   1   7      124.80      172.74      7.22 o
   4   1   7      212.56      184.52      5.39 o
   5   1   7    12232.04    12914.03    281.83 o
   6   1   7        2.75       14.39      2.34 o
   7   1   7      112.44      134.75      7.42 o
   8   1   7      473.52      459.30     19.62 o
   9   1   7     2965.65     2597.92    145.07 o
  10   1   7       13.38       13.87      6.70 o
  11   1   7      524.29      468.48     24.49 o
  12   1   7        1.99        5.60      3.98 o
  13   1   7     1504.47     1849.45     84.15 o
 -13   2   7       55.44       62.45     13.94 o
 -12   2   7       45.08       52.12     11.71 o
 -11   2   7     2833.82     2964.30    126.68 o
 -10   2   7     1306.32     1226.52     57.73 o
  -9   2   7      163.54      206.41     21.19 o
  -8   2   7     1488.55     1439.73     49.78 o
  -7   2   7     1116.96     1033.40     30.85 o
  -6   2   7      655.23      725.61     19.27 o
  -5   2   7     2022.16     1897.65     33.02 o
  -4   2   7      932.90      784.91     19.40 o
  -3   2   7       76.45       70.94      5.38 o
  -2   2   7      581.40      656.62     11.85 o
  -1   2   7     1836.15     2052.15     42.62 o
   0   2   7    11764.11    11582.84    245.07 o
   1   2   7     1662.69     1709.54     29.35 o
   2   2   7     7591.85     8005.92    147.78 o
   3   2   7     6905.82     6978.87    130.19 o
   4   2   7      570.32      572.45     11.69 o
   5   2   7       50.61      104.49      6.32 o
   6   2   7     1272.12     1292.83     25.85 o
   7   2   7     4969.76     4383.26    113.52 o
   8   2   7      441.05      404.08     20.50 o
   9   2   7     1191.05     1111.93     54.55 o
  10   2   7       16.60       25.20      7.17 o
  11   2   7     2032.44     1875.45     67.12 o
  12   2   7        3.39        2.12      3.38 o
  13   2   7      153.44      180.49     18.03 o
 -13   3   7      320.87      316.33     37.45 o
 -12   3   7        1.12        1.39      4.82 o
 -11   3   7      156.37      157.18     21.77 o
 -10   3   7       13.37       22.31     11.82 o
  -9   3   7     2083.20     2166.29    108.38 o
  -8   3   7      944.09      825.16     38.69 o
  -7   3   7      187.56      146.99     13.05 o
  -6   3   7     7220.28     7659.50    249.73 o
  -5   3   7     1221.42     1118.71     25.50 o
  -4   3   7      669.62      700.31     15.55 o
  -3   3   7      827.68      889.58     27.46 o
  -2   3   7    18494.67    18123.38    435.70 o
  -1   3   7       19.00       21.68      3.00 o
   0   3   7      367.84      336.82      7.85 o
   1   3   7       81.12      113.32      5.10 o
   2   3   7    33128.71    33337.55    846.09 o
   3   3   7      442.55      580.78     11.21 o
   4   3   7      818.54      762.10     14.37 o
   5   3   7     3757.91     3509.61     65.71 o
   6   3   7     9668.51     9371.97    285.35 o
   7   3   7      101.01      101.74      8.81 o
   8   3   7      489.45      438.05     23.55 o
   9   3   7      851.59      766.34     34.03 o
  10   3   7        0.86        3.91      5.09 o
  11   3   7      721.42      656.56     28.79 o
  12   3   7      167.70      203.64     22.97 o
 -12   4   7       68.67       57.00     14.20 o
 -11   4   7      781.14      751.84     57.42 o
 -10   4   7      108.70      113.18     22.09 o
  -9   4   7       88.58       78.72     11.35 o
  -8   4   7      374.58      386.03     25.05 o
  -7   4   7      383.90      407.13     25.63 o
  -6   4   7      320.71      360.80     19.18 o
  -5   4   7       33.39       55.68      8.26 o
  -4   4   7    13246.60    13235.28    374.40 o
  -3   4   7      721.65      668.00     16.23 o
  -2   4   7     1028.88      975.55     19.54 o
  -1   4   7     3187.10     3477.20     68.77 o
   0   4   7    35132.40    35566.08   1042.74 o
   1   4   7     3466.22     3829.49     65.64 o
   2   4   7     1787.30     1775.27     28.18 o
   3   4   7      386.50      372.81     10.56 o
   4   4   7     5963.08     5873.58    132.22 o
   5   4   7      185.22      183.35      9.84 o
   6   4   7     1853.96     1855.85     58.04 o
   7   4   7      946.77      835.01     37.96 o
   8   4   7      471.42      446.07     23.87 o
   9   4   7       81.42       84.87     12.98 o
  10   4   7      104.13       80.20     12.01 o
  11   4   7      393.39      379.35     32.32 o
  12   4   7        2.29       22.56     17.73 o
 -11   5   7        5.48       12.52     12.22 o
 -10   5   7      138.15      133.08     23.79 o
  -9   5   7      668.46      589.26     34.69 o
  -8   5   7      494.87      462.77     28.58 o
  -7   5   7      206.69      177.78     34.88 o
  -6   5   7     3095.45     2997.41    109.51 o
  -5   5   7       26.42       27.28      9.53 o
  -4   5   7       95.30      125.75     11.06 o
  -3   5   7      252.22      288.14     13.10 o
  -2   5   7    10028.15     9997.48    285.19 o
  -1   5   7       89.24       84.34      5.67 o
   0   5   7     2884.90     2858.06     63.49 o
   1   5   7      462.45      473.08     14.93 o
   2   5   7     4378.03     4132.76    108.74 o
   3   5   7      212.21      229.95     11.49 o
   4   5   7      893.93      867.66     27.56 o
   5   5   7      135.28      127.53     12.44 o
   6   5   7      498.64      459.20     23.98 o
   7   5   7      748.50      750.74     30.37 o
   8   5   7        0.95        6.67      4.71 o
   9   5   7      482.25      439.66     25.50 o
  10   5   7       54.12       68.69     13.13 o
  11   5   7        0.10        2.19      5.76 o
 -10   6   7       10.89        6.83      6.74 o
  -9   6   7       56.74       68.04     10.25 o
  -8   6   7      425.62      422.65     26.24 o
  -7   6   7       22.35       55.91     15.30 o
  -6   6   7      208.49      199.53     18.79 o
  -5   6   7      305.73      308.97     21.92 o
  -4   6   7     5271.65     5479.90    206.94 o
  -3   6   7      153.73      145.03     13.77 o
  -2   6   7      341.77      315.13     17.07 o
  -1   6   7      128.74      101.79     10.95 o
   0   6   7     7868.39     7443.11    234.38 o
   1   6   7      132.97      129.00      9.57 o
   2   6   7     1254.86     1161.36     46.69 o
   3   6   7      121.80      135.87     15.42 o
   4   6   7     3605.65     3487.25    123.85 o
   5   6   7      288.35      290.19     21.07 o
   6   6   7     1356.32     1290.26     48.66 o
   7   6   7        3.09       17.13      9.71 o
   8   6   7       27.33       37.82      6.93 o
   9   6   7        2.04        4.80      3.83 o
  10   6   7       16.02       14.09      6.73 o
  -9   7   7      260.37      274.08     21.54 o
  -8   7   7       50.21       28.93      8.83 o
  -7   7   7      183.40      168.19     14.78 o
  -6   7   7      693.28      744.61     34.68 o
  -5   7   7       28.74       37.71     11.63 o
  -4   7   7       54.87       62.76     14.20 o
  -3   7   7      963.89      959.93     39.33 o
  -2   7   7     2870.26     2830.78    101.35 o
  -1   7   7       69.24       74.12      9.31 o
   0   7   7      182.33      213.94     15.93 o
   1   7   7        0.09       21.29      8.97 o
   2   7   7     2831.32     2707.47     94.39 o
   3   7   7       71.61       70.52     12.44 o
   4   7   7      515.97      485.39     24.38 o
   5   7   7      187.41      170.48     19.46 o
   6   7   7      280.92      287.10     20.66 o
   7   7   7        0.81        4.78      4.74 o
   8   7   7      278.02      257.06     12.42 o
   9   7   7       23.65       10.13      6.41 o
  -7   8   7       60.57       63.13      8.49 o
  -6   8   7        7.45        9.85      6.35 o
  -5   8   7       40.05       31.24      9.37 o
  -4   8   7     1372.93     1432.04     56.78 o
  -3   8   7      357.99      340.87     21.65 o
  -2   8   7     1200.24     1194.42     44.26 o
  -1   8   7     1004.84      989.49     43.14 o
   0   8   7     3760.97     3934.58    183.51 o
   1   8   7      894.97      822.45     39.72 o
   2   8   7      209.27      205.20     16.36 o
   3   8   7       96.12       75.94     10.50 o
   4   8   7      549.69      561.95     29.47 o
   5   8   7        5.96        6.22      4.93 o
   6   8   7       62.11       56.75      8.15 o
   7   8   7      568.05      572.51     24.03 o
  -5   9   7        0.38        1.42      4.70 o
  -4   9   7      239.68      235.11     17.69 o
  -3   9   7       58.84       42.64      8.45 o
  -2   9   7      394.04      484.66     22.95 o
  -1   9   7        0.72        2.95      3.99 o
   0   9   7      829.27      783.17     33.70 o
   1   9   7        4.98        5.52      5.13 o
   2   9   7     1306.54     1335.96     47.76 o
   3   9   7      150.43       97.72      8.40 o
   4   9   7        5.44        2.75      3.55 o
   5   9   7      269.41      258.51     22.12 o
 -12   0   8        9.99       26.73     17.80 o
 -10   0   8     1199.16     1269.44    104.07 o
  -8   0   8      246.79      241.29     24.04 o
  -6   0   8     6855.18     6974.74    201.19 o
  -4   0   8    22951.87    21443.41    688.07 o
  -2   0   8     1445.04     1451.32     29.93 o
   0   0   8    44076.17    40178.07   1530.99 o
   2   0   8    18104.80    16868.07    509.60 o
   4   0   8     6686.63     6336.87    151.79 o
   6   0   8     5160.71     5140.76    160.44 o
   8   0   8       42.10       52.55     12.30 o
  10   0   8      822.58      681.15     37.69 o
  12   0   8       12.39        1.86      3.85 o
 -13   1   8       58.87       66.51     20.03 o
 -12   1   8      160.12      156.83     21.31 o
 -11   1   8        0.95       10.94      8.52 o
 -10   1   8     1307.82     1265.05     56.96 o
  -9   1   8      600.15      600.03     33.83 o
  -8   1   8       46.02      103.22     27.21 o
  -7   1   8      375.15      418.25     13.44 o
  -6   1   8     8399.50     8038.22    193.13 o
  -5   1   8     1182.68     1213.47     20.57 o
  -4   1   8     4861.59     5170.04     80.55 o
  -3   1   8     1217.07     1419.74     20.51 o
  -2   1   8    41531.09    40336.10   1155.89 o
  -1   1   8        0.71        8.87      1.16 o
   0   1   8     6013.50     5797.54    105.83 o
   1   1   8       37.27       47.54      2.56 o
   2   1   8    26518.78    25510.20    585.34 o
   3   1   8      854.12      925.23     16.82 o
   4   1   8     2071.62     1849.53     36.29 o
   5   1   8     4367.20     4425.43     80.25 o
   6   1   8     3438.49     3251.25     73.49 o
   7   1   8       90.15       96.20      7.39 o
   8   1   8     2252.76     2138.63     66.84 o
   9   1   8      739.63      704.82     36.68 o
  10   1   8      703.98      696.05     26.97 o
  11   1   8        0.40        0.68      3.62 o
  12   1   8       20.10       13.34      4.69 o
  13   1   8      109.41      121.00     17.13 o
 -13   2   8        1.04        0.77      6.38 o
 -12   2   8       31.80       29.81     10.61 o
 -11   2   8      790.70      869.12     42.14 o
 -10   2   8       15.80       28.54      9.24 o
  -9   2   8       33.34       45.55     12.89 o
  -8   2   8     3728.81     3555.92    118.60 o
  -7   2   8     2142.79     2273.52     68.18 o
  -6   2   8     1335.30     1286.31     29.26 o
  -5   2   8      423.40      378.84      8.04 o
  -4   2   8    17115.86    17393.12    420.55 o
  -3   2   8     1353.46     1318.90     22.59 o
  -2   2   8     4139.70     3956.70     84.12 o
  -1   2   8     1946.29     2100.32     37.47 o
   0   2   8    23221.90    22065.09    550.65 o
   1   2   8     1332.44     1601.04     24.90 o
   2   2   8     1345.59     1238.43     20.75 o
   3   2   8       82.92       55.02      3.61 o
   4   2   8     5265.69     5013.14     90.81 o
   5   2   8      324.23      374.23      8.52 o
   6   2   8       19.43       39.84      4.22 o
   7   2   8      103.69       94.35      7.91 o
   8   2   8       37.64       43.54      8.46 o
   9   2   8      731.66      659.94     30.78 o
  10   2   8        2.68        7.35      5.07 o
  11   2   8     1051.69     1030.59     37.37 o
  12   2   8       16.93        8.70      4.56 o
 -12   3   8       57.33       41.02     13.33 o
 -11   3   8      220.96      250.08     24.84 o
 -10   3   8        0.53        6.59      9.66 o
  -9   3   8     1356.95     1520.74     83.34 o
  -8   3   8      964.60      935.30     40.84 o
  -7   3   8     2577.31     2443.17     90.89 o
  -6   3   8     1914.46     1812.84     61.60 o
  -5   3   8     1313.92     1326.22     30.54 o
  -4   3   8      560.75      600.18     14.09 o
  -3   3   8       37.02       93.88      5.48 o
  -2   3   8    24025.42    24337.86    665.61 o
  -1   3   8       31.49       51.49      4.01 o
   0   3   8     1687.80     1707.60     29.88 o
   1   3   8      155.44      129.69      5.29 o
   2   3   8    13258.09    13441.02    286.51 o
   3   3   8      157.30      160.85      4.93 o
   4   3   8     2566.05     2423.22     51.11 o
   5   3   8     2427.32     2336.17     42.97 o
   6   3   8     1560.81     1474.78     39.60 o
   7   3   8      453.02      402.17     17.62 o
   8   3   8       74.41       71.55     10.43 o
   9   3   8     1654.04     1661.61     61.31 o
  10   3   8       36.23       37.08      8.44 o
  11   3   8       36.73       61.68      9.21 o
  12   3   8       20.68       14.47      7.85 o
 -12   4   8        6.08        2.95      5.78 o
 -11   4   8      520.37      618.72     45.91 o
 -10   4   8        0.99        2.56      8.46 o
  -9   4   8      791.86      755.36     36.47 o
  -8   4   8       50.85       59.82     11.66 o
  -7   4   8     4126.04     4286.57    156.75 o
  -6   4   8      113.90      145.47     14.13 o
  -5   4   8     4659.56     4660.97    144.75 o
  -4   4   8     5498.27     5269.79    148.04 o
  -3   4   8      760.01      726.92     17.43 o
  -2   4   8      563.46      545.63     15.56 o
  -1   4   8     9794.50    10647.85    272.17 o
   0   4   8    26606.36    27648.79    797.71 o
   1   4   8     1246.98     1391.40     39.57 o
   2   4   8      487.73      444.88      9.28 o
   3   4   8     3620.14     3594.76     69.83 o
   4   4   8     3353.59     3270.88     78.41 o
   5   4   8       18.40       42.30      6.54 o
   6   4   8        2.31        3.61      3.82 o
   7   4   8     1933.34     1799.12     83.58 o
   8   4   8      246.53      224.08     15.38 o
   9   4   8      488.53      464.83     27.43 o
  10   4   8        0.04        7.00      5.62 o
  11   4   8      538.32      513.45     25.61 o
  12   4   8       20.22        9.74      8.36 o
 -11   5   8        2.40        2.64      7.24 o
 -10   5   8       13.11       11.62     10.86 o
  -9   5   8      644.51      639.16     36.88 o
  -8   5   8       32.85       41.01      9.73 o
  -7   5   8     2476.19     2508.31    100.28 o
  -6   5   8      730.76      743.89     34.22 o
  -5   5   8      895.24      871.14     38.28 o
  -4   5   8       87.93       85.57      9.99 o
  -3   5   8      479.65      442.38     16.79 o
  -2   5   8       55.86       74.63      7.07 o
  -1   5   8       27.45       38.75      5.83 o
   0   5   8       55.69       49.22      4.71 o
   1   5   8      837.30      806.19     20.06 o
   2   5   8       58.56       85.49      7.61 o
   3   5   8      175.19      185.92     11.62 o
   4   5   8        9.66       16.65      5.06 o
   5   5   8     1695.97     1601.75     49.60 o
   6   5   8      833.11      890.09     34.75 o
   7   5   8       26.48       27.68      6.73 o
   8   5   8       38.22       50.77      8.77 o
   9   5   8     2704.24     2624.91    111.70 o
  10   5   8      222.85      234.31     20.91 o
  11   5   8      222.41      295.06     39.05 o
 -10   6   8       41.06       20.11      6.40 o
  -9   6   8      544.99      555.59     32.10 o
  -8   6   8       22.98       16.07      7.56 o
  -7   6   8     1345.82     1418.97     66.83 o
  -6   6   8        0.19       18.00      7.54 o
  -5   6   8      534.79      574.03     33.51 o
  -4   6   8       40.56       50.76     11.60 o
  -3   6   8      816.33      850.28     35.30 o
  -2   6   8      279.40      297.52     17.97 o
  -1   6   8       88.91      104.22     12.25 o
   0   6   8       48.61       61.65     11.05 o
   1   6   8      195.91      200.23     11.82 o
   2   6   8       67.51       72.73     10.51 o
   3   6   8     1203.19     1156.81     47.31 o
   4   6   8       62.72       63.08     11.65 o
   5   6   8       16.83       17.69      8.35 o
   6   6   8       19.08       27.15      8.04 o
   7   6   8     2731.54     2592.73     88.30 o
   8   6   8       28.32       36.05      6.84 o
   9   6   8      168.31      156.75     13.11 o
  10   6   8       45.19       59.18     19.17 o
  -9   7   8      576.87      628.03     41.14 o
  -8   7   8       16.89       14.66      7.06 o
  -7   7   8      958.83      991.62     44.60 o
  -6   7   8      741.36      708.95     35.82 o
  -5   7   8      874.05      919.85     43.60 o
  -4   7   8       16.33       21.36     10.14 o
  -3   7   8      987.72     1034.65     42.42 o
  -2   7   8        1.35       17.32      7.89 o
  -1   7   8       81.91       98.29     10.02 o
   0   7   8      138.32      173.63     22.42 o
   1   7   8      468.10      438.15     23.67 o
   2   7   8       13.62       30.16      8.50 o
   3   7   8       46.02       48.87      9.88 o
   4   7   8        7.90       12.24      6.49 o
   5   7   8     1178.73     1164.30     49.90 o
   6   7   8      112.86       89.66     11.93 o
   7   7   8      223.82      220.54     14.36 o
   8   7   8      387.86      387.30     16.10 o
   9   7   8     1296.51     1236.86    106.25 o
  -7   8   8      167.01      191.22     16.98 o
  -6   8   8       17.91       12.39      6.83 o
  -5   8   8      621.16      654.30     30.30 o
  -4   8   8      563.72      540.35     28.72 o
  -3   8   8      131.21      128.06     13.35 o
  -2   8   8       16.11       22.19      7.46 o
  -1   8   8      136.73      139.88     12.61 o
   0   8   8     1040.47      887.38     42.10 o
   1   8   8        0.16        5.25      6.06 o
   2   8   8     1276.85     1225.67     45.11 o
   3   8   8        2.10       12.88      6.74 o
   4   8   8      101.96       88.08     11.37 o
   5   8   8       61.80       48.67      8.55 o
   6   8   8      184.23      186.14     12.50 o
   7   8   8      283.01      306.92     17.12 o
  -5   9   8       61.19       84.85     12.77 o
  -4   9   8        3.73        3.89      4.08 o
  -3   9   8       67.33       69.01      9.39 o
  -2   9   8      634.37      599.31     24.26 o
  -1   9   8        8.56        6.27      3.92 o
   0   9   8       69.88       67.72      9.97 o
   1   9   8      152.25      162.07     12.24 o
   2   9   8      383.14      329.27     18.01 o
   3   9   8        0.24        1.24      2.73 o
   4   9   8     1297.48     1233.56     47.43 o
 -13   0   9      269.29      393.53     46.78 o
 -11   0   9     2351.55     2678.79    191.66 o
  -9   0   9    14326.09    15936.00   1142.06 o
  -7   0   9    10180.97     9883.84    417.33 o
  -5   0   9     2627.81     2587.03     77.90 o
  -3   0   9       71.25      147.25      7.84 o
  -1   0   9       28.37       63.60      4.98 o
   1   0   9     1001.03      932.53     22.77 o
   3   0   9    12145.52    12437.68    365.05 o
   5   0   9     2423.49     2557.94     86.33 o
   7   0   9     1830.20     1792.18     76.88 o
   9   0   9     2192.91     1959.32    169.86 o
  11   0   9     1225.45     1168.36     72.74 o
  13   0   9        2.43        2.09      9.32 o
 -13   1   9     1199.24     1373.41    122.99 o
 -12   1   9        6.71       13.43      7.22 o
 -11   1   9      358.25      342.67     25.29 o
 -10   1   9      105.11      117.35     17.22 o
  -9   1   9     3972.05     4105.27    166.01 o
  -8   1   9      384.14      408.83     23.78 o
  -7   1   9     4901.08     4781.41    139.68 o
  -6   1   9     1191.77     1182.52     44.90 o
  -5   1   9     5324.08     5227.31     96.66 o
  -4   1   9        5.11       14.53      1.77 o
  -3   1   9     2803.99     2841.83     50.55 o
  -2   1   9     2497.38     2371.87     40.81 o
  -1   1   9      156.66      140.06      2.48 o
   0   1   9      115.38      102.34      4.12 o
   1   1   9     2797.01     2923.80     42.54 o
   2   1   9      801.70      964.03     15.93 o
   3   1   9     2857.02     2920.71     64.11 o
   4   1   9     2720.54     2693.36     42.78 o
   5   1   9     7118.57     6860.19    134.15 o
   6   1   9       53.24       46.89      4.19 o
   7   1   9      523.31      500.66     17.35 o
   8   1   9       84.82       86.24     10.07 o
   9   1   9    10662.59     9972.05    403.54 o
  10   1   9      115.23      113.46     10.50 o
  11   1   9      787.02      792.75     31.35 o
  12   1   9        7.66        5.49      4.00 o
  13   1   9      940.46     1103.81     75.30 o
 -13   2   9       10.73       12.87     66.06 o
 -12   2   9        1.58        1.55      5.77 o
 -11   2   9      556.08      595.40     37.84 o
 -10   2   9       76.61       82.34     14.93 o
  -9   2   9     3199.29     3219.50    151.21 o
  -8   2   9     2617.80     2589.79    109.27 o
  -7   2   9     4718.62     4643.96    156.12 o
  -6   2   9     1233.37     1184.26     32.48 o
  -5   2   9     4396.69     4283.23     84.79 o
  -4   2   9     4910.35     5069.77     96.22 o
  -3   2   9     2242.84     2146.64     36.79 o
  -2   2   9     1850.18     1919.49     42.74 o
  -1   2   9       39.92       98.23      7.20 o
   0   2   9    14467.46    14647.74    333.37 o
   1   2   9      850.17      837.59     15.19 o
   2   2   9      176.16      240.00      6.73 o
   3   2   9     9973.41    10826.89    224.37 o
   4   2   9      774.44      660.88     13.55 o
   5   2   9      754.49      739.69     14.18 o
   6   2   9     1900.86     1875.83     41.78 o
   7   2   9     9268.23     8590.54    275.47 o
   8   2   9      169.56      152.31     14.27 o
   9   2   9       27.18       34.91      8.08 o
  10   2   9        4.45        6.83      4.92 o
  11   2   9     1685.43     1682.25     70.76 o
  12   2   9       78.12       85.94      8.96 o
 -12   3   9      382.54      379.13     37.10 o
 -11   3   9      214.43      255.11     23.52 o
 -10   3   9        4.73        5.32      7.97 o
  -9   3   9     1316.68     1244.49     89.91 o
  -8   3   9        5.81       19.49      9.07 o
  -7   3   9     2177.06     2171.32     84.40 o
  -6   3   9     1771.86     1646.80     63.77 o
  -5   3   9     1441.26     1410.90     37.74 o
  -4   3   9      409.52      422.64     11.87 o
  -3   3   9        7.91       41.00      4.14 o
  -2   3   9     6403.16     6003.33    133.28 o
  -1   3   9        0.20       16.02      2.85 o
   0   3   9     3253.51     3259.31     57.24 o
   1   3   9     2258.30     2428.67     41.53 o
   2   3   9     3404.43     2925.35     47.12 o
   3   3   9     1064.17     1182.16     21.46 o
   4   3   9     1723.91     1647.00     31.32 o
   5   3   9     1491.04     1265.34     28.59 o
   6   3   9       49.26       80.23      6.61 o
   7   3   9      239.41      248.76     20.08 o
   8   3   9       66.18       83.13     12.63 o
   9   3   9     1972.20     1846.83     79.21 o
  10   3   9       22.17       22.34      8.65 o
  11   3   9       43.44       52.46      9.58 o
  12   3   9      314.93      318.98     24.12 o
 -12   4   9        7.24        7.30     15.81 o
 -11   4   9      466.31      510.29     55.80 o
 -10   4   9      213.96      195.37     25.55 o
  -9   4   9        5.34       13.10      6.95 o
  -8   4   9      532.92      527.83     30.30 o
  -7   4   9      801.44      745.93     39.58 o
  -6   4   9      937.05      982.48     43.45 o
  -5   4   9     1014.97     1078.84     37.37 o
  -4   4   9     7811.38     7734.32    235.20 o
  -3   4   9     1319.58     1244.79     27.76 o
  -2   4   9     1677.37     1617.51     34.21 o
  -1   4   9     1269.30     1362.46     32.29 o
   0   4   9    11606.37    11529.15    269.42 o
   1   4   9     2297.45     2295.71     41.14 o
   2   4   9     3753.03     3454.36     57.72 o
   3   4   9      829.09      786.39     19.67 o
   4   4   9     1956.33     1782.97     45.39 o
   5   4   9     2636.78     2700.48     73.72 o
   6   4   9     1793.20     1746.40     54.58 o
   7   4   9      447.54      389.09     21.96 o
   8   4   9      942.39      888.90     34.97 o
   9   4   9      215.23      202.95     18.04 o
  10   4   9        0.03        3.85      4.80 o
  11   4   9      302.55      281.56     17.51 o
 -11   5   9        0.46        2.59      6.85 o
 -10   5   9      111.13       96.52     12.82 o
  -9   5   9        3.69       10.57      7.19 o
  -8   5   9        8.35        8.52      8.55 o
  -7   5   9      365.87      397.63     27.30 o
  -6   5   9     1908.65     1893.70     70.36 o
  -5   5   9     2954.86     3036.40    115.89 o
  -4   5   9      666.80      704.65     28.84 o
  -3   5   9       65.01       77.79      8.72 o
  -2   5   9     5152.58     4806.30    142.55 o
  -1   5   9      675.75      641.97     20.17 o
   0   5   9      379.91      365.23     12.56 o
   1   5   9      340.55      377.06     12.44 o
   2   5   9     6191.73     5687.29    187.89 o
   3   5   9       69.83       74.71      9.41 o
   4   5   9     1136.97     1068.69     42.27 o
   5   5   9      127.97      109.89      9.55 o
   6   5   9     1326.35     1256.43     46.19 o
   7   5   9      200.91      183.29     15.60 o
   8   5   9       77.46       84.50      9.76 o
   9   5   9      439.29      373.41     24.08 o
  10   5   9       18.85       11.28      5.37 o
  11   5   9       93.60      101.13     15.87 o
 -10   6   9       68.25       49.69     14.23 o
  -9   6   9       71.60       54.55     10.27 o
  -8   6   9      694.69      751.12     46.64 o
  -7   6   9        3.88        4.29      6.11 o
  -6   6   9      487.40      474.22     27.40 o
  -5   6   9       42.56       34.42      9.59 o
  -4   6   9     4180.79     4244.77    152.44 o
  -3   6   9      486.53      458.76     24.71 o
  -2   6   9      117.78      150.22     22.39 o
  -1   6   9     1323.96     1265.39     45.61 o
   0   6   9     7610.40     7718.46    272.57 o
   1   6   9        0.96       14.38      5.38 o
   2   6   9     4679.26     4514.00    149.39 o
   3   6   9       90.79       93.73     13.54 o
   4   6   9     1495.83     1423.25     52.60 o
   5   6   9       55.63       57.44     14.05 o
   6   6   9     1155.18     1044.64     48.38 o
   7   6   9       18.94       18.35      5.97 o
   8   6   9       52.56       55.23      8.01 o
   9   6   9      166.96      142.52     11.14 o
  10   6   9      230.31      234.82     22.48 o
  -9   7   9       16.62       11.48      6.86 o
  -8   7   9      238.44      218.45     19.01 o
  -7   7   9      180.50      183.64     17.60 o
  -6   7   9     1236.93     1281.87     50.57 o
  -5   7   9       27.74       29.70      9.25 o
  -4   7   9        8.19       21.11      8.68 o
  -3   7   9      434.49      426.25     25.30 o
  -2   7   9     2290.48     2196.54     74.11 o
  -1   7   9       19.41       26.31      6.43 o
   0   7   9      143.42      142.12     13.87 o
   1   7   9     1055.56     1030.70     46.25 o
   2   7   9      661.60      658.39     29.98 o
   3   7   9      306.96      302.06     18.42 o
   4   7   9      159.01      140.59     13.65 o
   5   7   9        1.29        6.68      6.48 o
   6   7   9      730.94      703.78     32.11 o
   7   7   9       41.66       35.51      7.41 o
   8   7   9       37.29       25.52      6.67 o
  -7   8   9       47.03       31.98     10.98 o
  -6   8   9       23.14       19.64      6.18 o
  -5   8   9      861.73      767.66     32.63 o
  -4   8   9     1431.44     1498.26     57.70 o
  -3   8   9      630.63      621.67     25.41 o
  -2   8   9      406.28      371.11     19.57 o
  -1   8   9      756.87      737.98     30.48 o
   0   8   9      887.43      862.99     43.38 o
   1   8   9       13.22       66.35     30.36 o
   2   8   9      414.68      438.06     23.35 o
   3   8   9       82.18       84.09     10.82 o
   4   8   9      792.35      787.27     33.19 o
   5   8   9        1.52        3.68      4.10 o
   6   8   9      100.63      104.56      9.72 o
   7   8   9      185.59      183.26     17.49 o
  -4   9   9      221.76      230.95     16.28 o
  -3   9   9      138.25      135.99     11.60 o
  -2   9   9      977.69     1015.58     35.58 o
  -1   9   9        0.33        0.29      2.71 o
   0   9   9      236.34      227.45     15.59 o
   1   9   9        2.53       33.50     14.43 o
   2   9   9      401.21      409.67     18.84 o
   3   9   9       69.53       62.72      8.60 o
   4   9   9      113.85      112.84     14.17 o
 -12   0  10      168.52      204.36     36.32 o
 -10   0  10     1112.84     1105.62     86.58 o
  -8   0  10      498.13      478.38     37.84 o
  -6   0  10       23.84       33.83      5.75 o
  -4   0  10    10746.88     9849.38    300.70 o
  -2   0  10     2787.03     2782.79     59.89 o
   0   0  10    23346.14    21366.13    703.82 o
   2   0  10     3679.58     3364.78    102.29 o
   4   0  10     5487.57     5116.10    166.53 o
   6   0  10     2780.34     2705.41     85.11 o
   8   0  10     5369.41     5226.34    305.30 o
  10   0  10       68.01       49.32     11.52 o
  12   0  10       25.23       15.42      5.51 o
 -13   1  10      235.82      259.94     63.22 o
 -12   1  10        6.30        4.80      6.34 o
 -11   1  10      405.76      399.88     30.33 o
 -10   1  10      462.59      495.87     31.44 o
  -9   1  10      867.51      921.32     42.97 o
  -8   1  10     2140.09     2111.53    114.83 o
  -7   1  10     2368.45     2255.00     81.31 o
  -6   1  10     9957.59     9831.32    292.25 o
  -5   1  10       45.28       70.76      5.34 o
  -4   1  10      926.58     1081.29     18.44 o
  -3   1  10     4741.78     5054.74     85.65 o
  -2   1  10    13551.94    12755.01    311.31 o
  -1   1  10        2.64        5.72      1.17 o
   0   1  10     5974.28     5939.76    112.98 o
   1   1  10     1227.43     1185.35     20.22 o
   2   1  10    16569.61    16255.13    344.02 o
   3   1  10      385.84      444.77      9.42 o
   4   1  10    10466.01    10797.10    221.17 o
   5   1  10      649.16      622.81     13.64 o
   6   1  10     2157.21     2044.67     52.52 o
   7   1  10        2.73       13.98      4.33 o
   8   1  10      606.82      621.98     25.07 o
   9   1  10      975.84      940.32     38.11 o
  10   1  10        3.80        9.90      4.79 o
  11   1  10      205.34      197.27     14.02 o
  12   1  10      248.23      198.56     11.67 o
 -13   2  10        1.47        7.48     38.76 o
 -12   2  10      256.76      309.03     29.29 o
 -11   2  10      213.58      216.83     45.94 o
 -10   2  10        1.34        8.95      7.09 o
  -9   2  10     1723.78     1873.17     92.84 o
  -8   2  10      266.98      237.55     17.42 o
  -7   2  10      942.02      893.30     40.04 o
  -6   2  10      199.30      212.38     13.03 o
  -5   2  10     1691.67     1674.04     43.05 o
  -4   2  10    12627.83    12658.90    299.49 o
  -3   2  10       97.63      114.72      6.78 o
  -2   2  10     1341.69     1223.57     21.15 o
  -1   2  10      272.97      315.98      7.64 o
   0   2  10    26854.56    26633.29    707.41 o
   1   2  10      569.72      632.23     12.04 o
   2   2  10     7254.24     7382.32    135.55 o
   3   2  10     1881.74     1954.01     31.23 o
   4   2  10     8289.39     8600.27    180.55 o
   5   2  10      266.16      268.18      7.49 o
   6   2  10     3875.70     3630.67     85.71 o
   7   2  10     7911.09     7625.92    238.81 o
   8   2  10     3845.97     3769.91    137.85 o
   9   2  10       51.71       49.55      9.35 o
  10   2  10       96.94       96.94     10.84 o
  11   2  10      302.25      344.48     17.52 o
  12   2  10       65.40       70.89      6.93 o
 -12   3  10      144.81      152.94     23.28 o
 -11   3  10      181.14      184.67     19.69 o
 -10   3  10      367.17      380.82     29.75 o
  -9   3  10     1652.25     1775.19    120.41 o
  -8   3  10      309.58      268.56     19.09 o
  -7   3  10       19.52       22.25      8.28 o
  -6   3  10     6438.14     6459.63    256.57 o
  -5   3  10     1632.64     1747.86     45.16 o
  -4   3  10      994.75     1029.18     23.50 o
  -3   3  10     1026.07     1019.77     23.07 o
  -2   3  10    14975.04    15556.29    417.67 o
  -1   3  10      379.00      453.88     12.08 o
   0   3  10     2601.58     2727.90     50.74 o
   1   3  10      105.66      154.64      5.19 o
   2   3  10     7263.84     7012.67    130.74 o
   3   3  10       44.62       55.34      3.96 o
   4   3  10     1167.27     1102.93     22.41 o
   5   3  10     1236.85     1144.60     26.04 o
   6   3  10     1914.99     1809.97     53.21 o
   7   3  10       90.63       95.76     11.32 o
   8   3  10      152.12      142.85     12.18 o
   9   3  10      972.78     1001.84     40.80 o
  10   3  10      134.22      162.10     15.10 o
  11   3  10      480.02      457.97     25.34 o
  12   3  10      234.34      199.94     18.85 o
 -12   4  10       24.67       16.56     42.98 o
 -11   4  10     1592.19     1739.92    120.72 o
 -10   4  10       22.48       31.28     12.63 o
  -9   4  10     1965.53     1902.20    112.37 o
  -8   4  10      190.61      175.09     19.30 o
  -7   4  10      570.21      588.12     35.62 o
  -6   4  10      320.63      306.50     22.48 o
  -5   4  10     2903.31     2874.98     88.12 o
  -4   4  10     1804.41     1667.84     47.79 o
  -3   4  10       19.25       32.84      4.71 o
  -2   4  10       87.34      104.02      6.11 o
  -1   4  10     7029.93     7673.08    182.12 o
   0   4  10     2412.39     2931.73     79.52 o
   1   4  10     3277.86     3407.37     61.64 o
   2   4  10     2417.31     2284.55     42.15 o
   3   4  10     4771.21     4793.37    115.98 o
   4   4  10      698.13      695.91     22.08 o
   5   4  10        0.42        7.38      4.42 o
   6   4  10      638.55      579.88     23.71 o
   7   4  10     4063.37     3909.68    155.13 o
   8   4  10      108.15      137.57     13.04 o
   9   4  10      286.90      287.33     23.38 o
  10   4  10       17.36       21.22      7.35 o
  11   4  10      602.01      670.94     34.35 o
 -11   5  10     1034.09     1220.98     91.24 o
 -10   5  10      123.50       91.93     12.06 o
  -9   5  10     2084.27     2101.76    111.95 o
  -8   5  10       10.45        6.08      6.94 o
  -7   5  10      912.52      965.68     44.19 o
  -6   5  10      107.08      110.09     13.18 o
  -5   5  10      627.82      696.97     38.93 o
  -4   5  10      441.19      446.59     23.45 o
  -3   5  10     2856.38     2810.12     88.07 o
  -2   5  10      657.40      662.81     24.90 o
  -1   5  10       40.18       71.09      7.28 o
   0   5  10      527.22      516.30     17.13 o
   1   5  10        3.28       23.21      4.77 o
   2   5  10        8.10       11.63      5.53 o
   3   5  10      611.15      635.69     26.91 o
   4   5  10      454.53      424.44     20.04 o
   5   5  10     5228.52     5134.95    192.94 o
   6   5  10        6.28       16.71      7.20 o
   7   5  10        5.69       22.22      7.29 o
   8   5  10       38.35       39.51      7.37 o
   9   5  10      902.06      908.58     41.61 o
  10   5  10      115.30      143.65     12.13 o
 -10   6  10        9.79        6.99     23.19 o
  -9   6  10      286.07      290.74     19.59 o
  -8   6  10       20.63       17.93      8.13 o
  -7   6  10      940.62     1004.20     45.38 o
  -6   6  10       53.03       45.96      9.38 o
  -5   6  10      502.05      553.52     30.29 o
  -4   6  10        3.87       28.06      8.40 o
  -3   6  10       59.82       61.63     10.43 o
  -2   6  10      347.59      312.72     17.13 o
  -1   6  10     2022.45     2017.49     66.47 o
   0   6  10      396.15      408.02     35.25 o
   1   6  10      717.35      762.16     45.54 o
   2   6  10      168.59      173.66     14.85 o
   3   6  10     1294.72     1263.84     43.34 o
   4   6  10      173.23      193.21     17.03 o
   5   6  10      562.78      545.51     28.63 o
   6   6  10        2.92        7.63      5.34 o
   7   6  10     1831.04     1799.37     70.70 o
   8   6  10       20.00       36.98      6.54 o
   9   6  10      224.65      194.60     10.15 o
  -9   7  10      621.19      649.00     99.16 o
  -8   7  10      246.96      182.11     15.43 o
  -7   7  10      318.70      366.73     21.73 o
  -6   7  10       89.64       79.50     11.28 o
  -5   7  10      550.32      569.31     27.87 o
  -4   7  10      368.03      343.01     22.55 o
  -3   7  10       53.04       82.31     11.75 o
  -2   7  10      498.04      420.80     20.70 o
  -1   7  10     1409.19     1370.33     46.29 o
   0   7  10       87.99       83.33     10.52 o
   1   7  10       27.07       48.85      9.00 o
   2   7  10      488.29      446.41     29.24 o
   3   7  10      245.95      228.92     18.49 o
   4   7  10       59.50       72.83     10.96 o
   5   7  10     1247.11     1202.83     56.72 o
   6   7  10      101.50       93.84     11.49 o
   7   7  10       22.22       23.41      6.05 o
   8   7  10        9.64        9.39      4.40 o
  -7   8  10      219.01      248.98     20.01 o
  -6   8  10       24.78       16.06      6.98 o
  -5   8  10      341.64      358.55     21.57 o
  -4   8  10      349.27      353.74     19.71 o
  -3   8  10       57.59       48.30      8.64 o
  -2   8  10        3.13       14.10      6.19 o
  -1   8  10      332.50      329.92     16.90 o
   0   8  10      100.18      124.78     17.22 o
   1   8  10      108.51      124.54     13.97 o
   2   8  10      127.54      120.62     15.36 o
   3   8  10     1868.12     1918.13     67.56 o
   4   8  10        2.10        2.68      4.03 o
   5   8  10       55.85       49.13      9.47 o
   6   8  10      140.07      157.68     12.09 o
  -4   9  10        2.00        5.37      6.29 o
  -3   9  10       26.20       21.73      7.00 o
  -2   9  10     1054.27      992.91     38.57 o
  -1   9  10       18.15       15.00      5.50 o
   0   9  10      199.51      189.40     13.49 o
   1   9  10        8.17       16.42      6.02 o
   2   9  10      687.66      600.96     27.34 o
   3   9  10        4.85        3.68      4.71 o
 -11   0  11     3591.04     3965.86    278.77 o
  -9   0  11      359.98      383.78     35.78 o
  -7   0  11     3514.85     3894.39    395.49 o
  -5   0  11     3882.92     4030.24    158.36 o
  -3   0  11      651.93      630.28     17.31 o
  -1   0  11     1867.47     1786.47     46.48 o
   1   0  11       26.86       56.47      6.10 o
   3   0  11      138.74       76.27      6.62 o
   5   0  11      222.40      264.66     11.47 o
   7   0  11     8469.21     7285.58    453.81 o
   9   0  11      224.56      183.96     21.50 o
  11   0  11     2808.45     2663.13    124.41 o
 -12   1  11       14.68       11.11     10.82 o
 -11   1  11      530.28      569.89     44.65 o
 -10   1  11      123.60      146.61     21.45 o
  -9   1  11     1607.16     1803.47     99.19 o
  -8   1  11      330.52      348.82     19.65 o
  -7   1  11     1925.67     1849.30     88.30 o
  -6   1  11      139.59      146.16      7.19 o
  -5   1  11     2587.10     2551.30     66.32 o
  -4   1  11      854.85      943.03     25.19 o
  -3   1  11       24.03      103.88      3.21 o
  -2   1  11        8.18       32.52      2.65 o
  -1   1  11       57.77       58.51      3.76 o
   0   1  11      290.02      285.54      8.84 o
   1   1  11      210.12      184.90      6.02 o
   2   1  11     4105.44     4338.48     74.99 o
   3   1  11     1101.27     1139.32     21.34 o
   4   1  11      645.87      595.89     12.42 o
   5   1  11     9652.25     9554.03    224.33 o
   6   1  11      888.41      812.78     21.89 o
   7   1  11     2028.59     1745.71     55.67 o
   8   1  11      367.93      338.88     19.96 o
   9   1  11     2608.74     2445.34     94.09 o
  10   1  11       20.36       16.29      5.96 o
  11   1  11      358.53      344.62     21.08 o
  12   1  11       16.58       12.19      4.80 o
 -12   2  11       23.53       16.23     11.94 o
 -11   2  11     3156.63     3672.25    191.18 o
 -10   2  11       10.32       12.58      8.16 o
  -9   2  11     3886.84     4068.49    184.56 o
  -8   2  11     1727.08     1664.71     91.00 o
  -7   2  11     2611.73     2559.81    102.97 o
  -6   2  11      113.51      105.69      9.70 o
  -5   2  11     5743.35     5728.57    150.19 o
  -4   2  11     5576.61     5471.25    122.65 o
  -3   2  11      442.94      576.20     14.63 o
  -2   2  11      757.24      823.46     20.84 o
  -1   2  11      365.30      370.21      9.37 o
   0   2  11     5610.24     5421.19    107.12 o
   1   2  11       66.06       96.40      4.63 o
   2   2  11     1565.73     1460.64     24.13 o
   3   2  11     6683.25     6721.58    135.83 o
   4   2  11     1379.35     1275.66     26.90 o
   5   2  11      983.74      963.37     27.63 o
   6   2  11      124.98      113.01      8.98 o
   7   2  11     1777.76     1497.07     54.32 o
   8   2  11     2565.87     2294.15     86.01 o
   9   2  11      703.19      637.52     39.15 o
  10   2  11      187.77      167.78     17.13 o
  11   2  11       88.20       91.86     11.88 o
  12   2  11       36.08       57.35      9.59 o
 -12   3  11        5.27        4.66     25.09 o
 -11   3  11       24.81       23.75      9.66 o
 -10   3  11       70.37       72.50     14.23 o
  -9   3  11      648.31      582.22     36.54 o
  -8   3  11      588.81      588.56     34.35 o
  -7   3  11      456.43      507.19     28.33 o
  -6   3  11     1688.32     1670.67     62.10 o
  -5   3  11     1747.34     1665.27     47.50 o
  -4   3  11      337.42      324.57     12.05 o
  -3   3  11      678.48      663.72     16.18 o
  -2   3  11    10660.84    10643.90    281.69 o
  -1   3  11      450.86      407.19     12.55 o
   0   3  11     5162.48     5401.42    113.47 o
   1   3  11      604.27      613.80     13.77 o
   2   3  11     4620.59     4422.40     81.83 o
   3   3  11        2.95        9.48      2.70 o
   4   3  11     3779.03     3835.54     85.78 o
   5   3  11     3935.76     3638.22     92.88 o
   6   3  11        2.96       27.30      7.88 o
   7   3  11      110.20      103.60     10.96 o
   8   3  11     1509.98     1461.30     58.17 o
   9   3  11     1894.26     1821.95     77.74 o
  10   3  11       31.30       41.73     10.29 o
  11   3  11      118.29      101.03     13.46 o
  12   3  11       29.77       15.68      7.83 o
 -11   4  11      526.38      543.69     37.97 o
 -10   4  11        1.50        2.60      6.61 o
  -9   4  11      223.97      220.85     17.44 o
  -8   4  11     1129.24     1094.87     68.93 o
  -7   4  11      630.58      617.84     36.52 o
  -6   4  11      346.78      345.60     24.62 o
  -5   4  11        8.88       17.26      6.27 o
  -4   4  11     4687.58     4373.78    129.36 o
  -3   4  11     1027.40      961.63     31.23 o
  -2   4  11      861.50      816.40     24.33 o
  -1   4  11      358.47      374.07     27.97 o
   0   4  11     8329.77     8350.35    215.87 o
   1   4  11       47.06       61.55      4.29 o
   2   4  11     1749.95     1571.25     34.29 o
   3   4  11      950.76      910.09     23.38 o
   4   4  11     5841.75     5598.25    166.19 o
   5   4  11      110.22      109.15      9.76 o
   6   4  11      251.99      250.95     15.34 o
   7   4  11     1616.53     1516.09     56.40 o
   8   4  11       81.14       79.41      9.67 o
   9   4  11      337.27      307.39     22.06 o
  10   4  11        8.20       12.52      6.19 o
  11   4  11      204.01      199.81     17.69 o
 -11   5  11       30.84       26.48     17.85 o
 -10   5  11       52.97       45.20      8.91 o
  -9   5  11      304.99      250.67     19.25 o
  -8   5  11      168.08      114.59     26.34 o
  -7   5  11      184.08      189.96     25.53 o
  -6   5  11     6128.38     6221.94    274.93 o
  -5   5  11      197.61      246.62     20.99 o
  -4   5  11        7.72       24.55      8.26 o
  -3   5  11       31.47       32.17      7.99 o
  -2   5  11    16765.61    16992.22    644.01 o
  -1   5  11      157.14      179.33     13.60 o
   0   5  11     3346.11     3241.57     97.07 o
   1   5  11     2233.93     2218.93     69.63 o
   2   5  11     7505.08     7251.01    254.53 o
   3   5  11     1281.03     1328.71     48.59 o
   4   5  11     3065.64     2963.19     98.11 o
   5   5  11     1230.60     1100.38     46.58 o
   6   5  11     1277.67     1262.33     44.08 o
   7   5  11        2.87        8.80      5.82 o
   8   5  11      255.94      239.80     14.56 o
   9   5  11        4.70        6.51      5.25 o
  10   5  11      158.33      169.19     14.80 o
 -10   6  11      249.87      282.61     54.72 o
  -9   6  11       10.54        9.69      7.57 o
  -8   6  11      250.71      260.65     24.59 o
  -7   6  11       38.97       37.70     10.81 o
  -6   6  11      256.21      251.11     21.99 o
  -5   6  11        8.21        9.54      7.90 o
  -4   6  11     6289.02     6332.58    233.02 o
  -3   6  11       91.96      115.55     14.25 o
  -2   6  11     1446.37     1444.75     49.84 o
  -1   6  11      201.22      223.27     25.17 o
   0   6  11     4260.14     4191.66    134.15 o
   1   6  11       11.06       10.33      8.44 o
   2   6  11     1173.50     1174.05     47.48 o
   3   6  11        1.53       14.11      6.56 o
   4   6  11     1728.46     1675.72     64.33 o
   5   6  11       44.72       50.43      9.36 o
   6   6  11      210.86      182.98     21.03 o
   7   6  11        6.84       11.28      5.08 o
   8   6  11       18.91       23.85      5.55 o
   9   6  11       15.03        8.21      5.57 o
  -8   7  11        2.06        2.16      6.27 o
  -7   7  11      301.91      328.42     28.16 o
  -6   7  11     2060.17     2122.69    115.99 o
  -5   7  11       18.23       19.24      8.60 o
  -4   7  11        7.44       13.92     10.24 o
  -3   7  11        4.46        6.55      6.17 o
  -2   7  11     4124.98     4504.77    183.17 o
  -1   7  11      701.63      666.41     30.63 o
   0   7  11     1395.92     1328.77     48.85 o
   1   7  11      569.16      619.37     42.47 o
   2   7  11     3620.61     3541.61    138.10 o
   3   7  11       39.02       65.50     10.26 o
   4   7  11     3146.97     3066.15    109.59 o
   5   7  11      241.43      202.03     19.04 o
   6   7  11      615.18      580.45     27.75 o
   7   7  11        0.20        1.63      3.25 o
   8   7  11       15.95       13.34      5.17 o
  -6   8  11       45.88       37.46      9.55 o
  -5   8  11      113.47      123.49     12.51 o
  -4   8  11     1092.80     1155.37     47.74 o
  -3   8  11       23.79       31.37      6.67 o
  -2   8  11      219.78      253.66     16.43 o
  -1   8  11      198.97      199.67     12.25 o
   0   8  11      211.37      248.18     22.88 o
   1   8  11        4.79        8.12      6.20 o
   2   8  11      553.05      555.47     29.14 o
   3   8  11        0.81        5.56      5.59 o
   4   8  11      592.74      609.19     29.14 o
   5   8  11        2.71        1.89      4.08 o
   6   8  11        4.92        5.66      4.71 o
  -3   9  11      225.65      236.09     16.94 o
  -2   9  11      448.13      473.78     22.05 o
  -1   9  11       15.24       12.07      8.61 o
   0   9  11       23.50       34.56      9.20 o
   1   9  11        1.42        2.95      3.70 o
   2   9  11      153.73      157.26     16.07 o
   3   9  11       43.30       41.38     10.81 o
 -12   0  12        5.85        2.88      6.99 o
 -10   0  12      855.94      943.26     69.75 o
  -8   0  12    23625.77    25601.95   2486.66 o
  -6   0  12       53.15       48.42      7.77 o
  -4   0  12    39837.03    38811.57   1611.07 o
  -2   0  12    10935.19    11103.68    404.34 o
   0   0  12    34696.06    32201.45   1185.42 o
   2   0  12     4028.80     3583.52     86.50 o
   4   0  12     4928.31     4609.78    142.91 o
   6   0  12     1556.72     1439.90     59.53 o
   8   0  12      638.52      585.03     38.41 o
  10   0  12       33.00       57.31     14.12 o
  12   0  12       21.79        9.79      5.00 o
 -12   1  12       95.91       80.13     18.72 o
 -11   1  12       68.74       74.75     20.96 o
 -10   1  12        7.77       26.07     14.17 o
  -9   1  12        5.34       15.03     13.22 o
  -8   1  12       85.22       94.44     12.28 o
  -7   1  12      896.67      839.74     45.91 o
  -6   1  12     5107.36     4846.34    276.51 o
  -5   1  12      251.68      279.51     13.89 o
  -4   1  12      173.44      148.10      6.38 o
  -3   1  12      892.73      903.27     21.12 o
  -2   1  12    21219.76    20529.27    547.08 o
  -1   1  12      277.45      282.85      8.28 o
   0   1  12     8505.74     8767.39    194.31 o
   1   1  12      506.20      543.55     12.11 o
   2   1  12     2799.04     2272.20     41.34 o
   3   1  12     1278.15     1337.27     26.36 o
   4   1  12     8534.14     8240.69    206.12 o
   5   1  12        3.20       14.73      4.22 o
   6   1  12      499.93      441.13     17.10 o
   7   1  12     2792.93     2611.92     85.45 o
   8   1  12        6.33       26.87      7.18 o
   9   1  12       86.39       95.00     10.96 o
  10   1  12        1.14        6.80      4.99 o
  11   1  12       35.56       50.99      9.38 o
  12   1  12      185.26      171.88     14.52 o
 -12   2  12        0.13        3.89     13.89 o
 -11   2  12      726.11      827.71     82.39 o
 -10   2  12       53.94       60.69     13.66 o
  -9   2  12     1268.77     1255.57     81.92 o
  -8   2  12     3932.35     3739.75    223.99 o
  -7   2  12      276.63      287.97     20.34 o
  -6   2  12       13.48       41.79     13.05 o
  -5   2  12     1692.80     1620.30     53.36 o
  -4   2  12     7075.05     6579.21    192.66 o
  -3   2  12        1.33       11.53      2.65 o
  -2   2  12     2831.09     2778.02     59.77 o
  -1   2  12        2.86       17.65      3.29 o
   0   2  12    12085.30    12279.12    291.94 o
   1   2  12       42.38       68.66      4.42 o
   2   2  12      699.39      590.75     12.40 o
   3   2  12      527.81      505.16     12.55 o
   4   2  12     7515.31     7343.19    169.62 o
   5   2  12        6.66       15.18      3.75 o
   6   2  12      874.70      775.36     28.01 o
   7   2  12     1132.28      997.30     42.43 o
   8   2  12      570.72      524.11     23.83 o
   9   2  12        7.59        6.50      8.55 o
  10   2  12      258.91      302.27     22.36 o
  11   2  12      466.13      554.73     28.29 o
  12   2  12        0.20        2.08      3.95 o
 -12   3  12       93.18      148.46     45.90 o
 -11   3  12       87.57       86.37     18.06 o
 -10   3  12      115.67      125.14     22.70 o
  -9   3  12     1393.77     1301.02    102.86 o
  -8   3  12       29.19       22.71      8.59 o
  -7   3  12     2415.70     2397.93    133.52 o
  -6   3  12     4756.50     4533.69    173.73 o
  -5   3  12      122.49      159.00     27.38 o
  -4   3  12       62.69       75.85      6.72 o
  -3   3  12     1344.26     1221.40     28.89 o
  -2   3  12     9488.84     8939.02    235.87 o
  -1   3  12      433.91      437.10     13.04 o
   0   3  12     2272.89     2123.31     46.45 o
   1   3  12      560.06      552.09     13.75 o
   2   3  12     5284.96     4995.63     96.76 o
   3   3  12      277.19      269.97     10.14 o
   4   3  12     2166.46     1923.57     51.28 o
   5   3  12     3079.36     2815.69     80.09 o
   6   3  12      377.13      381.71     20.07 o
   7   3  12      923.53      870.16     34.98 o
   8   3  12       59.99       52.07      9.68 o
   9   3  12     2163.54     2243.67    105.23 o
  10   3  12       11.72       21.62      8.98 o
  11   3  12       61.54       75.10      9.50 o
 -11   4  12      856.49      951.01     81.89 o
 -10   4  12        8.12        4.53      5.69 o
  -9   4  12      962.85      891.83     74.28 o
  -8   4  12      157.91      145.05     19.03 o
  -7   4  12     1248.26     1235.30     74.06 o
  -6   4  12        2.83        8.86     11.47 o
  -5   4  12     1484.16     1402.61     54.78 o
  -4   4  12     2720.83     2580.87     83.69 o
  -3   4  12      224.49      260.22     16.07 o
  -2   4  12      280.61      270.84     14.35 o
  -1   4  12       79.10       79.93     10.41 o
   0   4  12     2807.28     2780.58     71.85 o
   1   4  12       56.33       65.06      5.95 o
   2   4  12     3397.24     3268.12     79.20 o
   3   4  12     2851.26     2587.00     76.93 o
   4   4  12       97.00      134.90     15.59 o
   5   4  12       19.12       22.72      6.28 o
   6   4  12      126.26      107.63     10.86 o
   7   4  12     2200.28     2050.68     81.26 o
   8   4  12       83.09       95.55     11.42 o
   9   4  12       38.71       54.12     10.43 o
  10   4  12        5.44        8.90      6.72 o
  11   4  12      335.62      373.60     21.88 o
 -10   5  12      161.77      170.64     37.43 o
  -9   5  12     1065.93     1029.82     92.45 o
  -8   5  12        1.71        4.69      7.37 o
  -7   5  12     1969.95     2072.05    121.91 o
  -6   5  12      925.73      916.09     57.87 o
  -5   5  12     1132.24     1133.23     45.06 o
  -4   5  12      161.52      155.21     16.68 o
  -3   5  12       38.19       57.66      9.28 o
  -2   5  12      482.77      483.45     22.22 o
  -1   5  12       49.41       60.46      8.54 o
   0   5  12      246.34      229.44     14.47 o
   1   5  12      891.33      811.79     33.28 o
   2   5  12     1504.84     1503.81     63.28 o
   3   5  12       22.96       19.39      7.45 o
   4   5  12       12.12       25.54      6.74 o
   5   5  12     1169.06     1051.97     47.32 o
   6   5  12     1432.89     1424.38     52.01 o
   7   5  12      316.93      299.44     21.63 o
   8   5  12        9.21       19.24      6.36 o
   9   5  12     1725.77     1800.42     79.79 o
  10   5  12        0.71        0.76      3.69 o
  -9   6  12      659.26      597.61     36.06 o
  -8   6  12       17.07       16.77     10.09 o
  -7   6  12      364.54      369.56     36.31 o
  -6   6  12        0.14        5.24      5.90 o
  -5   6  12     3277.54     3327.75    126.83 o
  -4   6  12      136.29      143.15     16.06 o
  -3   6  12       35.65       44.38      9.81 o
  -2   6  12     1016.62      964.47     33.75 o
  -1   6  12     7461.32     7433.87    276.14 o
   0   6  12        1.14        8.39      5.60 o
   1   6  12     2851.01     2866.80    108.52 o
   2   6  12      266.26      242.79     18.34 o
   3   6  12      656.85      659.95     30.25 o
   4   6  12       52.19       74.55     11.25 o
   5   6  12      166.43      158.24     14.56 o
   6   6  12      254.43      218.62     30.60 o
   7   6  12     1327.36     1307.56     49.07 o
   8   6  12       10.80       17.78      5.27 o
   9   6  12      656.73      659.97     35.92 o
  -8   7  12       11.84        7.76      7.55 o
  -7   7  12      591.85      578.21     44.68 o
  -6   7  12      113.39      112.62     14.06 o
  -5   7  12      536.84      523.63     28.71 o
  -4   7  12       71.06       86.14     12.76 o
  -3   7  12      391.03      402.10     24.18 o
  -2   7  12       79.55       74.61     10.12 o
  -1   7  12      245.86      239.61     15.68 o
   0   7  12      126.36      152.03     29.42 o
   1   7  12      232.16      256.36     18.90 o
   2   7  12      133.77      118.90     13.11 o
   3   7  12       14.87       23.50      8.31 o
   4   7  12      147.93      145.65     13.53 o
   5   7  12     1463.67     1492.57     72.30 o
   6   7  12      120.58       82.26     11.34 o
   7   7  12      233.76      214.28     13.54 o
   8   7  12        7.81        7.27      8.78 o
  -6   8  12      133.30      125.46     20.40 o
  -5   8  12       34.29       55.66      9.49 o
  -4   8  12       49.59       38.68      8.58 o
  -3   8  12        1.26        4.45      4.10 o
  -2   8  12        8.68       12.96      5.88 o
  -1   8  12        0.18        3.34      3.41 o
   0   8  12      533.62      507.87     32.60 o
   1   8  12      347.15      305.29     20.82 o
   2   8  12      189.31      190.87     15.65 o
   3   8  12      306.63      298.71     19.28 o
   4   8  12       32.34       15.91      5.82 o
   5   8  12        1.27       -0.61      3.11 o
   6   8  12       79.16       99.81     13.08 o
  -3   9  12        1.70        7.59      9.30 o
  -2   9  12      479.49      520.70     40.20 o
  -1   9  12       35.17       24.61     10.02 o
   0   9  12      164.94      146.85     14.44 o
   1   9  12      105.96      102.85     11.39 o
   2   9  12      273.26      238.71     23.76 o
  -9   0  13     5877.31     6572.60    483.42 o
  -7   0  13      497.12      443.55     27.31 o
  -5   0  13    10144.67    10423.06    618.26 o
  -3   0  13      952.89     1042.35     33.51 o
  -1   0  13      237.75      269.29     10.42 o
   1   0  13     1316.21     1514.72     36.79 o
   3   0  13    15804.44    16679.96    566.69 o
   5   0  13     1349.19     1193.93     53.87 o
   7   0  13    28494.72    27071.66   1665.64 o
   9   0  13      120.02      112.13     15.80 o
  11   0  13     1475.73     1520.17     73.05 o
 -12   1  13       18.89       12.74     29.48 o
 -11   1  13      947.95      947.19     83.35 o
 -10   1  13      140.66      141.01     42.30 o
  -9   1  13     3769.94     4147.32    315.92 o
  -8   1  13     2148.12     2007.60    190.68 o
  -7   1  13     4878.27     4562.34    196.38 o
  -6   1  13       12.82       12.98      4.58 o
  -5   1  13        4.60       25.27      6.58 o
  -4   1  13      809.94      767.13     20.96 o
  -3   1  13    12377.13    13348.42    349.03 o
  -2   1  13      851.13      768.93     16.74 o
  -1   1  13       51.15       66.63      5.17 o
   0   1  13     1634.95     1674.47     32.19 o
   1   1  13      958.52      987.32     18.55 o
   2   1  13      720.29      709.05     14.32 o
   3   1  13      948.17      976.15     19.61 o
   4   1  13      803.16      775.42     20.09 o
   5   1  13     3577.28     3262.39     99.91 o
   6   1  13        2.09        6.27      4.40 o
   7   1  13      415.18      362.61     19.07 o
   8   1  13        0.16        9.17      7.61 o
   9   1  13     1947.96     1851.00     92.25 o
  10   1  13       78.72       63.95      9.71 o
  11   1  13      585.12      630.50     31.58 o
  12   1  13        3.11        0.12      2.46 o
 -12   2  13        5.67        0.67     10.60 o
 -11   2  13     1467.12     1836.27    174.68 o
 -10   2  13        1.17        6.59     15.27 o
  -9   2  13      433.95      366.27     36.95 o
  -8   2  13      420.77      348.87     24.31 o
  -7   2  13     1598.67     1422.06     59.62 o
  -6   2  13      199.05      201.40     18.13 o
  -5   2  13      327.02      284.01     15.05 o
  -4   2  13     2672.98     2464.49     70.49 o
  -3   2  13     2650.79     2468.47     54.75 o
  -2   2  13      927.16      839.33     20.88 o
  -1   2  13      105.98      158.00      8.09 o
   0   2  13     5146.01     5084.06    107.05 o
   1   2  13        0.87       18.30      3.73 o
   2   2  13     1110.30     1106.49     20.70 o
   3   2  13     2703.81     2586.75     50.05 o
   4   2  13     2781.67     2543.97     66.10 o
   5   2  13      115.08      130.84     10.66 o
   6   2  13      262.83      271.57     15.02 o
   7   2  13     7334.74     6732.01    263.70 o
   8   2  13       30.05       32.95      7.15 o
   9   2  13      532.21      525.81     31.04 o
  10   2  13       16.63       26.54      9.25 o
  11   2  13     1641.79     1711.32     67.99 o
 -12   3  13       60.65       91.90     40.27 o
 -11   3  13      494.66      494.72     65.28 o
 -10   3  13      160.88      177.24     28.01 o
  -9   3  13     2425.53     2156.03    182.42 o
  -8   3  13      210.12      180.78     19.81 o
  -7   3  13      793.40      777.60     56.58 o
  -6   3  13     3560.49     3377.75    173.39 o
  -5   3  13      157.25      132.20     22.58 o
  -4   3  13      412.60      408.49     24.20 o
  -3   3  13      239.23      242.36     12.44 o
  -2   3  13     6237.43     5851.34    145.66 o
  -1   3  13        0.75        9.26      3.28 o
   0   3  13     2183.07     2124.59     46.39 o
   1   3  13     1465.72     1439.07     31.56 o
   2   3  13     2130.10     2085.61     41.49 o
   3   3  13      569.94      570.95     16.79 o
   4   3  13     2429.93     2275.63     63.76 o
   5   3  13     4891.22     4416.35    128.45 o
   6   3  13      876.13      834.69     32.66 o
   7   3  13      468.41      455.28     27.76 o
   8   3  13        4.70        8.07      6.18 o
   9   3  13      252.82      241.87     22.08 o
  10   3  13       36.54       31.18      9.19 o
  11   3  13       25.23       22.25      7.92 o
 -11   4  13      219.71      184.59     28.80 o
 -10   4  13       42.17       29.08     12.25 o
  -9   4  13      296.07      274.16     24.15 o
  -8   4  13      660.91      587.81     39.90 o
  -7   4  13      621.18      524.60     46.22 o
  -6   4  13       49.72      147.18     63.56 o
  -5   4  13      693.59      745.63     36.18 o
  -4   4  13     5653.50     5410.38    188.66 o
  -3   4  13      773.56      766.14     30.73 o
  -2   4  13     2604.15     2493.81     78.33 o
  -1   4  13       95.40      113.09     10.56 o
   0   4  13     5488.94     5174.25    168.62 o
   1   4  13      860.30      888.84     32.51 o
   2   4  13     3193.67     3049.44     85.92 o
   3   4  13     1194.22     1042.77     37.29 o
   4   4  13     1099.65      997.28     33.25 o
   5   4  13      432.89      415.19     18.47 o
   6   4  13     1179.94     1157.36     44.98 o
   7   4  13      360.28      334.09     19.75 o
   8   4  13       38.48       42.52      9.08 o
   9   4  13      256.82      233.82     18.66 o
  10   4  13      188.07      195.69     18.91 o
 -10   5  13       51.08       56.51     12.41 o
  -9   5  13       51.31       29.30     10.23 o
  -8   5  13       71.66       43.31     13.49 o
  -7   5  13      664.37      521.28     40.90 o
  -6   5  13     1663.40     1721.31     96.09 o
  -5   5  13      106.79       85.30     11.26 o
  -4   5  13       64.54       72.20     12.37 o
  -3   5  13      211.44      203.22     15.81 o
  -2   5  13     8046.50     7520.63    260.98 o
  -1   5  13     1349.45     1254.29     42.98 o
   0   5  13     1678.89     1572.71     50.38 o
   1   5  13        8.00       14.73      6.10 o
   2   5  13     4989.65     4740.52    187.50 o
   3   5  13      150.76      161.33     14.48 o
   4   5  13     1731.60     1687.59     61.96 o
   5   5  13      588.39      484.71     24.92 o
   6   5  13       68.55       71.87     10.80 o
   7   5  13       92.34       94.57     10.35 o
   8   5  13      138.30      139.29     12.02 o
   9   5  13      213.64      181.15     12.63 o
  10   5  13        0.37        2.49      4.29 o
  -9   6  13       20.64       15.63      8.02 o
  -8   6  13      636.33      609.70     40.60 o
  -7   6  13      183.19      154.10     22.95 o
  -6   6  13        8.54       17.02     12.12 o
  -5   6  13      100.56       99.39     15.61 o
  -4   6  13     1151.06     1219.58     58.25 o
  -3   6  13       15.53       18.10      8.12 o
  -2   6  13        6.71       38.52     17.20 o
  -1   6  13      331.63      295.11     21.13 o
   0   6  13       14.65       68.51     20.24 o
   1   6  13     2835.55     2725.72    107.40 o
   2   6  13     1516.44     1520.34     65.33 o
   3   6  13      425.29      387.19     25.48 o
   4   6  13      154.60      172.89     14.31 o
   5   6  13      247.05      268.87     17.00 o
   6   6  13      620.02      618.79     32.27 o
   7   6  13        1.48        5.63      5.56 o
   8   6  13      284.19      280.73     16.16 o
   9   6  13       13.49        8.92      9.93 o
  -8   7  13       67.03       58.47     13.39 o
  -7   7  13        5.03        2.94      6.99 o
  -6   7  13     1332.18     1318.02     57.91 o
  -5   7  13        2.88        3.29      6.45 o
  -4   7  13      443.06      439.63     33.61 o
  -3   7  13       85.94       79.97     13.19 o
  -2   7  13     3661.73     3629.64    129.27 o
  -1   7  13       51.22       42.34      7.95 o
   0   7  13     2104.04     2037.70     72.79 o
   1   7  13       17.51       28.08     10.11 o
   2   7  13     1569.18     1522.91     61.28 o
   3   7  13      414.36      400.38     30.10 o
   4   7  13       36.96       45.20     11.54 o
   5   7  13       65.28       65.22      9.49 o
   6   7  13       76.93       89.29     11.12 o
   7   7  13       26.34       28.50      8.16 o
  -6   8  13       29.09       72.09     31.93 o
  -5   8  13      547.75      521.80     32.75 o
  -4   8  13      459.13      497.76     26.49 o
  -3   8  13       38.52       27.35      8.60 o
  -2   8  13      228.67      240.97     15.96 o
  -1   8  13        2.70        3.59      3.26 o
   0   8  13     1611.96     1628.74     65.93 o
   1   8  13       25.29       92.74     32.98 o
   2   8  13      526.55      503.12     29.57 o
   3   8  13        2.04        4.18      5.23 o
   4   8  13      378.66      382.98     24.68 o
   5   8  13       67.29       41.83     11.11 o
  -1   9  13       39.31       55.91     16.93 o
   0   9  13      131.22      152.70     18.39 o
   1   9  13       19.06       11.29      7.59 o
  -8   0  14      628.23      519.60     51.99 o
  -6   0  14     1492.58     1391.37    116.85 o
  -4   0  14     9180.29     8703.64    339.95 o
  -2   0  14     2316.15     2203.25     64.46 o
   0   0  14    11363.42    11474.41    369.12 o
   2   0  14    10637.13    11367.15    355.09 o
   4   0  14    12364.73    12226.22    588.60 o
   6   0  14      390.93      383.28     23.64 o
   8   0  14     4825.55     4553.57    247.91 o
  10   0  14       18.26        6.91      6.30 o
 -11   1  14       13.36       23.54     17.74 o
 -10   1  14      260.27      252.83     43.41 o
  -9   1  14        7.16        7.98     18.35 o
  -8   1  14     1660.65     1583.05    115.84 o
  -7   1  14       56.99       61.49     11.01 o
  -6   1  14     5225.89     4651.93    172.37 o
  -5   1  14      171.54      175.14     12.37 o
  -4   1  14     1799.07     1708.06     59.16 o
  -3   1  14      192.32      231.25     10.25 o
  -2   1  14    17910.25    18151.86    487.61 o
  -1   1  14      190.14      185.69      6.99 o
   0   1  14     8580.62     9030.26    197.25 o
   1   1  14       88.40      103.26      5.13 o
   2   1  14    22778.14    23924.32    633.71 o
   3   1  14      972.19      946.26     19.50 o
   4   1  14     1952.84     1754.55     45.52 o
   5   1  14      137.68      129.86     10.93 o
   6   1  14     2003.19     1842.00     60.68 o
   7   1  14       91.41       80.79      9.53 o
   8   1  14      911.75      911.28     40.53 o
   9   1  14       52.68       75.43     20.38 o
  10   1  14      146.24      119.83     22.49 o
  11   1  14       67.49       69.43      8.15 o
 -11   2  14      970.73     1188.77    123.43 o
 -10   2  14      754.83      878.82    116.39 o
  -9   2  14      445.52      355.26     32.72 o
  -8   2  14       63.29       52.27     10.60 o
  -7   2  14       72.87       74.84     11.69 o
  -6   2  14       88.48       96.67     14.28 o
  -5   2  14     1822.21     1641.64     66.07 o
  -4   2  14    10339.12     9392.16    334.27 o
  -3   2  14      348.20      359.20     12.91 o
  -2   2  14     3812.09     3688.71     82.58 o
  -1   2  14        0.97       18.77      4.02 o
   0   2  14    10536.68    10540.63    259.90 o
   1   2  14      179.69      174.99      6.57 o
   2   2  14    12482.64    12787.95    298.98 o
   3   2  14      758.93      694.34     18.09 o
   4   2  14     1003.56      887.82     27.15 o
   5   2  14      182.96      154.97     11.60 o
   6   2  14      613.81      572.91     28.08 o
   7   2  14     1644.94     1485.98     76.54 o
   8   2  14      351.32      309.61     17.59 o
   9   2  14      280.84      305.05     24.68 o
  10   2  14       71.39       55.24     11.83 o
  11   2  14      288.46      314.62     21.70 o
 -11   3  14      741.95      765.20     58.85 o
 -10   3  14      460.19      391.89     61.40 o
  -9   3  14      224.57      244.68     22.24 o
  -8   3  14        1.84        6.08      6.93 o
  -7   3  14     2995.92     2710.56    202.69 o
  -6   3  14     1700.96     1538.57     80.87 o
  -5   3  14      150.85      147.79     15.35 o
  -4   3  14      766.98      658.31     30.55 o
  -3   3  14     1495.39     1388.98     52.93 o
  -2   3  14     5331.76     4945.19    154.67 o
  -1   3  14       63.58       83.73      8.32 o
   0   3  14     1873.41     1753.59     45.34 o
   1   3  14      755.40      729.31     24.47 o
   2   3  14     2671.68     2369.28     56.81 o
   3   3  14        4.35       15.16      4.54 o
   4   3  14      493.53      419.95     17.89 o
   5   3  14     1798.18     1705.53     48.74 o
   6   3  14      333.04      344.67     17.27 o
   7   3  14      316.35      282.86     22.71 o
   8   3  14     1091.53     1008.35     57.51 o
   9   3  14      588.48      648.30     47.38 o
  10   3  14      401.44      427.52     25.55 o
  11   3  14      207.46      270.72     19.64 o
 -11   4  14     1327.26     1722.15    185.47 o
 -10   4  14      155.61      147.14     18.84 o
  -9   4  14     1020.41     1001.71     67.68 o
  -8   4  14      481.01      408.45     36.28 o
  -7   4  14     1441.88     1323.46     85.66 o
  -6   4  14      298.40      233.07     32.93 o
  -5   4  14      452.72      462.51     27.87 o
  -4   4  14      823.59      804.30     37.04 o
  -3   4  14      353.25      328.22     18.90 o
  -2   4  14     3023.27     2881.51     91.52 o
  -1   4  14       68.68       80.89      9.59 o
   0   4  14     3308.09     3156.04    101.74 o
   1   4  14        4.45        6.77      4.50 o
   2   4  14      134.20      123.99     11.94 o
   3   4  14      540.65      508.31     23.39 o
   4   4  14     1096.98     1070.32     40.60 o
   5   4  14        1.26        4.29      4.02 o
   6   4  14      187.39      150.99     15.15 o
   7   4  14     2100.06     2023.28     72.54 o
   8   4  14       95.24      110.04     12.71 o
   9   4  14      249.92      255.34     19.45 o
  10   4  14       58.58       65.03     11.87 o
 -10   5  14        0.14        1.04      7.82 o
  -9   5  14      768.11      757.34     58.18 o
  -8   5  14       48.16       51.36     19.32 o
  -7   5  14     1008.21     1033.47     64.56 o
  -6   5  14      150.33      142.93     24.66 o
  -5   5  14        7.70       19.59      8.68 o
  -4   5  14       98.01      106.80     14.57 o
  -3   5  14      111.01      117.99     13.42 o
  -2   5  14     2821.01     2701.26     86.54 o
  -1   5  14      146.03      151.45     13.87 o
   0   5  14     1970.38     1856.94     63.02 o
   1   5  14     4283.28     4129.11    137.23 o
   2   5  14     1738.71     1671.34     70.56 o
   3   5  14      346.05      328.50     23.41 o
   4   5  14      166.01      122.01     13.04 o
   5   5  14     5192.87     4958.27    176.68 o
   6   5  14       29.37       20.55      6.85 o
   7   5  14      526.52      469.48     21.24 o
   8   5  14       54.94       72.76      9.61 o
   9   5  14      514.24      492.65     28.80 o
  -9   6  14      876.21      908.25     69.72 o
  -8   6  14        5.91        3.77      6.76 o
  -7   6  14      754.65      716.76     61.75 o
  -6   6  14       15.75       54.12     23.69 o
  -5   6  14      610.95      706.81     39.54 o
  -4   6  14       98.47       94.86     12.47 o
  -3   6  14      199.41      186.56     16.36 o
  -2   6  14     1850.39     1750.09     63.00 o
  -1   6  14       10.37        9.25      6.51 o
   0   6  14       75.36       82.27     11.49 o
   1   6  14      296.65      303.83     23.25 o
   2   6  14        5.31        5.54      6.53 o
   3   6  14     1239.23     1260.67     57.66 o
   4   6  14       86.26       73.62     11.55 o
   5   6  14        3.24        5.05      4.23 o
   6   6  14       13.31       10.27      6.10 o
   7   6  14     1022.21     1072.59     42.78 o
   8   6  14       41.48       48.82      7.09 o
  -7   7  14      332.18      381.87     31.11 o
  -6   7  14      507.19      468.18     29.21 o
  -5   7  14      325.51      301.44     21.21 o
  -4   7  14       28.70       22.28      7.66 o
  -3   7  14       40.23       54.79     11.53 o
  -2   7  14     1423.96     1305.95     53.00 o
  -1   7  14        1.43        4.94      4.49 o
   0   7  14      867.36      814.06     52.27 o
   1   7  14      515.34      606.18     66.92 o
   2   7  14      192.95      173.05     16.39 o
   3   7  14      207.33      191.48     18.06 o
   4   7  14      506.83      494.70     30.07 o
   5   7  14     1273.03     1241.92     51.64 o
   6   7  14        0.41        5.29      4.54 o
   7   7  14       66.93       74.55     12.40 o
  -5   8  14       38.05       43.50      9.87 o
  -4   8  14      414.53      386.09     22.06 o
  -3   8  14        1.27       15.90      7.33 o
  -2   8  14       25.24       29.60      6.94 o
  -1   8  14      140.26      104.57      8.15 o
   0   8  14      156.95      143.42     13.45 o
   1   8  14        9.70       18.69     10.27 o
   2   8  14       87.41       97.88     14.42 o
   3   8  14      271.62      284.03     20.60 o
   4   8  14      284.32      208.23     27.79 o
   5   8  14       61.17       73.63     11.66 o
  -7   0  15     1502.90     1382.04    112.83 o
  -5   0  15     3812.17     3295.22    673.41 o
  -3   0  15      389.17      370.51     16.83 o
  -1   0  15      278.97      271.83     14.90 o
   1   0  15      305.77      313.22     12.22 o
   3   0  15     2562.87     2218.27     65.78 o
   5   0  15       60.89       60.13     16.76 o
   7   0  15      203.79      151.42     18.41 o
   9   0  15     4709.01     4241.36    564.56 o
  11   0  15     1040.51     1123.40     71.27 o
 -11   1  15      984.11     1087.19    120.27 o
 -10   1  15      179.20      180.29     40.09 o
  -9   1  15     1090.90     1328.06    127.29 o
  -8   1  15      489.58      464.58     50.45 o
  -7   1  15     5357.26     5195.06    326.42 o
  -6   1  15      803.36      699.10     32.75 o
  -5   1  15      527.90      446.10     22.09 o
  -4   1  15     2640.24     2467.73    111.02 o
  -3   1  15      217.26      173.83      9.92 o
  -2   1  15     2673.63     2797.64     63.10 o
  -1   1  15       31.75       63.61      4.87 o
   0   1  15      859.76      907.54     19.46 o
   1   1  15     1575.80     1610.61     30.01 o
   2   1  15       14.65       16.66      2.98 o
   3   1  15      348.11      350.02     11.31 o
   4   1  15      236.90      254.71     10.12 o
   5   1  15     4701.71     4376.95    133.13 o
   6   1  15        4.82       12.67      5.82 o
   7   1  15     3533.02     3195.71    126.96 o
   8   1  15      202.84      163.92     12.74 o
   9   1  15     2329.39     2201.68    100.63 o
  10   1  15       28.93       29.27      7.08 o
  11   1  15      513.51      605.16     27.55 o
 -11   2  15     1145.07     1145.43    215.27 o
 -10   2  15        1.10        7.37     20.71 o
  -9   2  15      216.69      219.49     50.90 o
  -8   2  15     1927.30     1774.65    152.75 o
  -7   2  15      486.54      410.06     24.22 o
  -6   2  15       15.85       18.13      8.29 o
  -5   2  15      836.74      732.12     35.02 o
  -4   2  15     5458.56     4987.67    206.77 o
  -3   2  15       28.90       37.36      5.46 o
  -2   2  15     1105.87     1038.77     34.01 o
  -1   2  15      410.41      456.03     17.74 o
   0   2  15     2558.93     2445.76     53.66 o
   1   2  15       21.02       45.23      6.40 o
   2   2  15     3582.91     3422.85     74.23 o
   3   2  15     2386.44     2219.87     56.55 o
   4   2  15      949.63      847.00     26.55 o
   5   2  15      651.34      581.96     25.14 o
   6   2  15      277.46      265.46     14.58 o
   7   2  15      438.29      359.91     19.52 o
   8   2  15      224.98      220.87     14.81 o
   9   2  15     1162.69     1119.73     68.71 o
  10   2  15       88.00      108.27     13.35 o
  11   2  15      694.37      749.18     33.57 o
 -11   3  15      247.05      231.11     65.48 o
 -10   3  15       65.44       70.10     17.69 o
  -9   3  15     1605.12     1510.46    124.75 o
  -8   3  15       66.28       69.43     13.72 o
  -7   3  15     1305.46     1199.62     83.62 o
  -6   3  15     1611.16     1387.05    149.81 o
  -5   3  15     1577.40     1520.35    161.05 o
  -4   3  15       56.96       68.86     11.13 o
  -3   3  15      101.06       97.61     12.91 o
  -2   3  15     3947.48     3893.95    121.42 o
  -1   3  15        0.61       16.84      5.62 o
   0   3  15     1724.79     1641.51     47.32 o
   1   3  15     2757.58     2675.20     83.72 o
   2   3  15     1900.08     1744.58     53.84 o
   3   3  15        8.98       21.02      5.53 o
   4   3  15     1286.97     1187.45     36.61 o
   5   3  15     1768.14     1558.74     47.29 o
   6   3  15     1220.85     1096.04     38.28 o
   7   3  15      344.09      291.15     20.90 o
   8   3  15       83.03       99.51     12.01 o
   9   3  15     1765.90     1825.87     81.97 o
  10   3  15       54.92       63.16     13.87 o
 -10   4  15      442.17      398.43     43.60 o
  -9   4  15      447.95      404.32     34.27 o
  -8   4  15     1244.98     1110.38     67.37 o
  -7   4  15      138.71      106.77     19.41 o
  -6   4  15      145.04      137.34     18.59 o
  -5   4  15      479.75      466.73     27.44 o
  -4   4  15     6012.47     5498.30    208.71 o
  -3   4  15      322.42      278.42     17.38 o
  -2   4  15     2792.69     2651.13     88.51 o
  -1   4  15     1462.24     1489.27     79.27 o
   0   4  15     9667.59     9343.62    328.34 o
   1   4  15      122.31      114.90     10.91 o
   2   4  15     4697.07     4508.20    152.59 o
   3   4  15      271.82      282.83     18.28 o
   4   4  15      669.90      599.77     24.76 o
   5   4  15      114.58      126.34     11.69 o
   6   4  15     1802.75     1740.90     63.31 o
   7   4  15      561.45      515.57     23.72 o
   8   4  15        2.79        6.59      5.05 o
   9   4  15      442.88      444.76     21.38 o
  10   4  15       18.61        8.80      6.00 o
 -10   5  15       17.59        3.61     10.03 o
  -9   5  15       98.23       77.30     14.83 o
  -8   5  15        1.74        2.11      7.34 o
  -7   5  15      266.34      207.39     26.85 o
  -6   5  15     3261.56     3054.43    157.47 o
  -5   5  15       17.53       21.97      7.89 o
  -4   5  15     1636.09     1511.29     74.66 o
  -3   5  15       96.17       96.22     12.27 o
  -2   5  15     2121.18     1991.87     66.81 o
  -1   5  15      100.28      133.31     22.95 o
   0   5  15     3979.02     3777.56    125.93 o
   1   5  15      161.56      193.01     17.30 o
   2   5  15      762.94      719.44     37.04 o
   3   5  15      239.01      258.83     21.65 o
   4   5  15     1527.77     1492.22     54.91 o
   5   5  15       14.50       17.64      6.23 o
   6   5  15      607.92      512.96     22.10 o
   7   5  15      223.27      202.63     14.25 o
   8   5  15      128.57      139.97      9.76 o
   9   5  15      126.53      124.24     19.52 o
  -9   6  15        0.23        0.48      4.18 o
  -8   6  15      602.29      620.06     67.78 o
  -7   6  15       34.07       55.13     15.42 o
  -6   6  15      131.96       96.74     19.55 o
  -5   6  15      113.72      100.30     12.64 o
  -4   6  15     3527.98     3480.21    125.68 o
  -3   6  15      109.16       99.61     13.70 o
  -2   6  15     3229.85     3158.30    112.35 o
  -1   6  15      683.90      614.94     29.34 o
   0   6  15    13073.12    12368.02    514.35 o
   1   6  15        0.52        3.03      6.38 o
   2   6  15     1856.85     1874.90     78.02 o
   3   6  15       53.11       69.72     12.57 o
   4   6  15     1718.75     1646.96     64.00 o
   5   6  15       30.78       34.35      6.95 o
   6   6  15      419.09      397.88     20.07 o
   7   6  15        0.74        2.92      3.93 o
   8   6  15      103.57      107.13     12.03 o
  -7   7  15      369.78      371.07     29.06 o
  -6   7  15      475.88      447.65     44.41 o
  -5   7  15        6.98        5.50      6.17 o
  -4   7  15      226.81      209.97     16.49 o
  -3   7  15       56.34       63.65     10.87 o
  -2   7  15     1110.17     1126.58     41.84 o
  -1   7  15        1.35        1.88      3.39 o
   0   7  15      111.32      155.93     16.57 o
   1   7  15        0.01        3.05      5.62 o
   2   7  15     1732.98     1747.39     67.80 o
   3   7  15      197.21      151.67     14.11 o
   4   7  15      328.96      318.94     21.49 o
   5   7  15       59.08       26.99      8.56 o
   6   7  15      340.18      338.36     20.19 o
  -5   8  15      269.20      267.75     22.10 o
  -4   8  15     1480.32     1540.86     64.36 o
  -3   8  15       30.01       17.66      6.11 o
  -2   8  15     1574.39     1484.95     53.50 o
  -1   8  15     1932.72     1630.92     50.09 o
   0   8  15     2511.25     2357.15     96.91 o
   1   8  15      122.32       88.66     12.30 o
   2   8  15      111.80      135.47     14.24 o
   3   8  15      112.61      107.69     13.17 o
   4   8  15       93.77       91.33     16.28 o
  -8   0  16       35.27      136.87     31.96 o
  -6   0  16       29.13       51.80     14.40 o
  -4   0  16    12901.07    13216.57    895.55 o
  -2   0  16     3323.69     3099.66    117.26 o
   0   0  16    14057.86    14743.87    608.38 o
   2   0  16    12925.40    13815.50    562.61 o
   4   0  16     2538.33     2388.04     98.30 o
   6   0  16     2045.57     2005.33    119.09 o
   8   0  16      854.81      788.54     62.38 o
  10   0  16       80.85       54.54     14.84 o
 -11   1  16        0.37        4.32     11.82 o
 -10   1  16      956.75      915.12    127.79 o
  -9   1  16      145.92      119.30     21.19 o
  -8   1  16       97.66      102.23     19.44 o
  -7   1  16      196.15      196.80     20.13 o
  -6   1  16     6773.00     6236.69    320.04 o
  -5   1  16       74.55       70.00     10.22 o
  -4   1  16     4247.30     3951.55    152.87 o
  -3   1  16     2633.00     2580.39     78.15 o
  -2   1  16    12648.25    12773.31    461.74 o
  -1   1  16       23.90       30.23      4.99 o
   0   1  16     5780.37     5763.13    142.91 o
   1   1  16        4.43       17.28      4.17 o
   2   1  16     3436.27     3241.41     71.23 o
   3   1  16      502.92      513.75     17.96 o
   4   1  16     3467.07     3297.24    106.16 o
   5   1  16      633.09      613.72     24.25 o
   6   1  16     1980.50     1915.46     67.60 o
   7   1  16      614.28      553.32     23.93 o
   8   1  16       15.96       14.74      6.18 o
   9   1  16      283.65      280.44     26.67 o
  10   1  16      135.41      137.79     14.38 o
  11   1  16        0.40        0.35      3.62 o
 -11   2  16      153.74      228.17     62.03 o
 -10   2  16        4.80       14.23     21.93 o
  -9   2  16     2460.80     2451.05    271.00 o
  -8   2  16     3159.89     2769.57    180.74 o
  -7   2  16       32.71       50.23     10.43 o
  -6   2  16      270.41      216.88     29.97 o
  -5   2  16      925.90      759.77     39.24 o
  -4   2  16     7689.75     7094.08    274.61 o
  -3   2  16      192.64      212.45     13.77 o
  -2   2  16     3261.25     3223.06     95.51 o
  -1   2  16       76.69       81.04      9.48 o
   0   2  16     4793.28     4671.28    134.12 o
   1   2  16        0.46        6.09      3.31 o
   2   2  16     2474.92     2378.42     54.65 o
   3   2  16     2427.13     2417.58     64.41 o
   4   2  16      616.25      549.18     26.85 o
   5   2  16      252.16      214.57     14.80 o
   6   2  16     1095.01     1035.49     35.85 o
   7   2  16     1626.23     1544.56     60.76 o
   8   2  16      110.52      121.83     11.45 o
   9   2  16      183.77      196.83     19.81 o
  10   2  16       62.83       94.07     11.98 o
  11   2  16      185.28      250.54     21.23 o
 -11   3  16      702.15      894.61    144.24 o
 -10   3  16      283.91      241.94     19.45 o
  -9   3  16     1134.54     1054.02     54.58 o
  -8   3  16       18.86       24.75     10.42 o
  -7   3  16     4045.07     3666.25    205.32 o
  -6   3  16     1879.24     1738.27     78.74 o
  -5   3  16        9.83       11.83      6.91 o
  -4   3  16      871.49      773.66     37.64 o
  -3   3  16     1379.11     1366.40     57.93 o
  -2   3  16     3951.61     3657.54    160.06 o
  -1   3  16       25.43       28.03      7.67 o
   0   3  16     1799.96     1686.14     48.64 o
   1   3  16      439.97      447.27     26.73 o
   2   3  16     1530.60     1476.90     47.06 o
   3   3  16       34.25       40.59      7.45 o
   4   3  16     2891.64     2783.42     81.29 o
   5   3  16     1049.83     1022.29     37.35 o
   6   3  16      252.41      272.44     16.81 o
   7   3  16       93.97      110.54     14.07 o
   8   3  16       40.05       54.96      9.60 o
   9   3  16      401.77      437.32     30.88 o
  10   3  16        5.80        8.81      5.83 o
 -10   4  16       30.45       13.38      6.57 o
  -9   4  16      572.13      553.87     37.89 o
  -8   4  16      381.17      324.22     31.47 o
  -7   4  16      361.50      394.97     34.01 o
  -6   4  16      494.84      402.61     31.62 o
  -5   4  16     2304.66     2058.72     96.11 o
  -4   4  16     1216.47     1226.75     49.71 o
  -3   4  16        7.28        9.41      6.50 o
  -2   4  16        2.60        8.94      5.72 o
  -1   4  16      415.68      403.63     21.08 o
   0   4  16     1849.08     1776.48     61.22 o
   1   4  16       76.24       91.72     10.07 o
   2   4  16      790.35      737.26     28.99 o
   3   4  16     1650.34     1653.95     58.18 o
   4   4  16       74.44       94.58      8.92 o
   5   4  16      750.33      635.16     42.95 o
   6   4  16       49.51       40.70      7.71 o
   7   4  16     1148.74     1193.76     54.26 o
   8   4  16      579.35      620.89     27.93 o
   9   4  16     1055.50     1056.84     40.46 o
  -9   5  16      931.64      972.43     74.91 o
  -8   5  16        8.13        5.70      9.01 o
  -7   5  16     1207.01     1149.40     68.82 o
  -6   5  16       29.39       39.79     15.38 o
  -5   5  16      339.93      284.98     21.01 o
  -4   5  16      913.93      857.07     48.75 o
  -3   5  16      674.67      678.29     29.53 o
  -2   5  16       41.88       40.40      9.96 o
  -1   5  16      116.93      112.12     11.25 o
   0   5  16       58.22       59.86      9.10 o
   1   5  16      100.08       95.37     11.37 o
   2   5  16       53.02       63.40     13.71 o
   3   5  16        2.26        4.53      6.04 o
   4   5  16      316.88      289.19     21.16 o
   5   5  16      547.65      619.66     43.71 o
   6   5  16       29.52       45.49      7.65 o
   7   5  16      190.71      180.59     13.12 o
   8   5  16       57.94       74.77      7.33 o
   9   5  16     1115.27     1271.62     56.99 o
  -8   6  16       30.17       24.84      9.93 o
  -7   6  16        8.49        9.17      8.74 o
  -6   6  16       57.30       56.56     18.63 o
  -5   6  16     1242.53     1203.87     53.07 o
  -4   6  16       15.85       23.41      7.41 o
  -3   6  16       55.37       54.55      8.49 o
  -2   6  16        8.61       20.11      6.50 o
  -1   6  16      821.08      785.11     30.82 o
   0   6  16      398.49      382.31     21.63 o
   1   6  16       16.35       18.81      9.42 o
   2   6  16       59.35       72.26     13.73 o
   3   6  16     1068.50     1058.51     47.78 o
   4   6  16      318.71      313.88     20.58 o
   5   6  16      959.75      845.15     37.37 o
   6   6  16       47.99       59.32      8.02 o
   7   6  16     1076.99     1130.45     47.47 o
  -6   7  16        0.30        4.10      6.37 o
  -5   7  16      503.61      440.61     25.11 o
  -4   7  16      262.77      231.06     21.19 o
  -3   7  16      432.28      410.72     23.40 o
  -2   7  16      151.16      143.32     12.16 o
  -1   7  16       55.12       39.04      6.92 o
   0   7  16        3.17        2.85      4.89 o
   1   7  16       88.79      121.95     14.51 o
   2   7  16        0.16        1.66      4.21 o
   3   7  16       40.98       43.20      8.73 o
   4   7  16        6.31        4.08      4.07 o
   5   7  16      404.35      409.51     22.49 o
   6   7  16        3.49        8.19      6.88 o
  -4   8  16      132.61      133.14     13.21 o
  -3   8  16      234.56      211.78     12.69 o
  -2   8  16      217.35      198.13     12.59 o
  -1   8  16        5.43        4.05      5.33 o
   0   8  16      336.42      334.56     18.73 o
   1   8  16      639.83      609.54     32.31 o
   2   8  16      852.13      787.40     36.62 o
   3   8  16      228.38      220.61     26.40 o
  -7   0  17      697.99      628.35     51.26 o
  -5   0  17     2135.67     2018.03    173.80 o
  -3   0  17      105.84      120.79     11.52 o
  -1   0  17      518.73      587.54     29.55 o
   1   0  17     2040.05     1995.37     82.44 o
   3   0  17     6066.95     5975.88    238.77 o
   5   0  17     4294.72     4212.09    217.84 o
   7   0  17     1255.45     1169.64     73.68 o
   9   0  17     1435.86     1315.68    177.87 o
  11   0  17      316.38      381.85     47.46 o
 -10   1  17       13.21        7.26     19.30 o
  -9   1  17      299.10      328.26     52.76 o
  -8   1  17        9.19        8.47      6.11 o
  -7   1  17     2459.41     2302.78    134.20 o
  -6   1  17     1472.59     1353.72     79.33 o
  -5   1  17      544.10      488.07     24.80 o
  -4   1  17      638.57      617.35     30.55 o
  -3   1  17      545.25      515.24     23.65 o
  -2   1  17     1613.97     1566.22     49.66 o
  -1   1  17        8.16        7.69      4.90 o
   0   1  17      426.71      400.32     16.73 o
   1   1  17     1945.59     1908.09     50.80 o
   2   1  17     2975.26     2977.03     79.49 o
   3   1  17        3.70       24.00      5.04 o
   4   1  17        4.78       13.64      6.00 o
   5   1  17     5350.73     5275.84    180.09 o
   6   1  17      635.06      591.92     27.84 o
   7   1  17       43.38       52.63      9.43 o
   8   1  17        2.47        6.87      6.40 o
   9   1  17     2378.72     2497.67    140.35 o
  10   1  17       63.14       48.60     10.36 o
 -11   2  17      677.39      879.44    112.89 o
 -10   2  17      414.00      420.92     97.34 o
  -9   2  17     4397.12     4511.60    357.27 o
  -8   2  17      683.38      598.19     42.33 o
  -7   2  17     2721.26     2401.59     99.15 o
  -6   2  17       31.78       45.85     11.37 o
  -5   2  17     3241.40     3073.41    123.41 o
  -4   2  17      921.59      762.94     33.29 o
  -3   2  17      349.69      318.61     21.00 o
  -2   2  17      221.85      216.53     12.77 o
  -1   2  17      127.39      155.93     12.46 o
   0   2  17      748.30      728.24     27.81 o
   1   2  17        1.56        5.67      3.87 o
   2   2  17     4866.16     4843.10    143.03 o
   3   2  17     2125.65     1950.46     60.84 o
   4   2  17      690.45      641.72     24.71 o
   5   2  17      301.12      281.34     17.55 o
   6   2  17      403.51      440.65     21.30 o
   7   2  17     4507.77     4338.90    143.19 o
   8   2  17      714.98      631.28     26.53 o
   9   2  17      259.54      254.12     20.52 o
  10   2  17       37.83       30.04      7.80 o
 -10   3  17      646.89      607.22    130.95 o
  -9   3  17      195.71      161.43     15.63 o
  -8   3  17      369.22      321.95     25.72 o
  -7   3  17     1618.92     1525.63     88.61 o
  -6   3  17     1637.13     1515.40     74.26 o
  -5   3  17      141.12      113.08     13.62 o
  -4   3  17     1047.55      996.44     43.64 o
  -3   3  17      274.60      318.22     24.63 o
  -2   3  17     2543.93     2404.72     79.21 o
  -1   3  17      452.76      400.19     19.29 o
   0   3  17     1368.05     1331.47     43.08 o
   1   3  17     1748.17     1788.75     54.91 o
   2   3  17     3572.41     3524.80    107.40 o
   3   3  17      436.33      424.49     21.89 o
   4   3  17      981.21      972.99     32.37 o
   5   3  17     1356.86     1311.66     45.58 o
   6   3  17       67.57       58.80      7.84 o
   7   3  17     2112.75     2107.07     79.75 o
   8   3  17      520.16      588.03     29.84 o
   9   3  17      515.67      514.88     22.11 o
  10   3  17       94.20      103.83     11.22 o
 -10   4  17      309.94      301.65     96.45 o
  -9   4  17      934.99      900.64     62.68 o
  -8   4  17      124.15      143.92     24.13 o
  -7   4  17      322.86      296.50     29.10 o
  -6   4  17        1.78        3.39      5.83 o
  -5   4  17       28.23       82.25     24.95 o
  -4   4  17     5106.82     4899.36    186.50 o
  -3   4  17      251.65      243.80     20.48 o
  -2   4  17        8.33       27.05      8.39 o
  -1   4  17     5399.86     5197.91    177.27 o
   0   4  17       18.81       31.84      8.08 o
   1   4  17        1.42        8.02      5.70 o
   2   4  17     3091.45     3177.32    103.68 o
   3   4  17     1074.87     1058.71     44.18 o
   4   4  17      132.03      143.50     11.84 o
   5   4  17      598.91      577.43     24.55 o
   6   4  17      226.88      265.66     23.48 o
   7   4  17      385.67      343.30     18.23 o
   8   4  17       86.32       91.53      9.90 o
   9   4  17        2.18        4.10      4.27 o
  -9   5  17        2.67        2.95      8.87 o
  -8   5  17       26.03       16.28     12.11 o
  -7   5  17        4.54        7.74     10.48 o
  -6   5  17     1236.80     1274.64    104.34 o
  -5   5  17      157.99      125.67     14.11 o
  -4   5  17      555.99      555.15     33.36 o
  -3   5  17       34.67       54.31     10.87 o
  -2   5  17     4570.56     4531.28    157.29 o
  -1   5  17      428.62      396.88     21.44 o
   0   5  17     2319.32     2240.19     72.83 o
   1   5  17        7.80        6.69      5.14 o
   2   5  17     1925.34     1848.30     74.86 o
   3   5  17        5.78       20.96      8.90 o
   4   5  17     1869.18     1912.04     78.04 o
   5   5  17      292.96      236.48     27.47 o
   6   5  17       43.23       52.32      7.78 o
   7   5  17      248.15      267.17     17.06 o
   8   5  17      412.81      482.15     22.49 o
  -8   6  17      815.57      817.44     62.20 o
  -7   6  17       24.99       19.44     10.13 o
  -6   6  17      183.54      189.60     25.75 o
  -5   6  17       24.15       18.67      6.69 o
  -4   6  17     2430.70     2379.12     93.40 o
  -3   6  17      315.46      283.09     15.87 o
  -2   6  17     1638.37     1631.83     58.59 o
  -1   6  17       26.88       26.26      7.08 o
   0   6  17     2268.57     2259.96     78.56 o
   1   6  17       17.00       10.59      7.53 o
   2   6  17     1502.73     1482.26     59.91 o
   3   6  17        1.97       44.00     20.12 o
   4   6  17     1097.55     1059.56     43.34 o
   5   6  17       22.06       20.28      6.78 o
   6   6  17      247.86      241.74     14.79 o
   7   6  17       22.77       14.65      8.29 o
  -6   7  17      609.72      728.91     42.47 o
  -5   7  17       40.30       30.61      8.20 o
  -4   7  17      750.66      790.36     31.42 o
  -3   7  17      460.14      446.04     23.45 o
  -2   7  17     1513.99     1460.19     52.54 o
  -1   7  17      156.89      133.78     10.33 o
   0   7  17     2131.25     2080.86     84.29 o
   1   7  17      200.78      230.01     29.98 o
   2   7  17      213.57      231.26     17.80 o
   3   7  17       86.87       99.91     11.27 o
   4   7  17      452.70      441.16     21.63 o
   5   7  17      505.07      476.12     82.69 o
  -3   8  17      264.30      277.81     32.76 o
  -2   8  17      131.15      156.80     19.70 o
  -1   8  17      384.49      344.57     23.57 o
   0   8  17       37.57       59.12     10.03 o
   1   8  17      600.60      579.90     28.31 o
   2   8  17      853.18      856.53     39.73 o
  -8   0  18     2932.02     2346.74    415.57 o
  -6   0  18     1176.00     1121.87    108.38 o
  -4   0  18     7643.94     7807.19    491.92 o
  -2   0  18     7525.09     7470.78    344.32 o
   0   0  18     5310.31     5137.90    241.98 o
   2   0  18     7411.38     7459.43    311.67 o
   4   0  18     2058.67     2177.55     98.87 o
   6   0  18     2301.25     2303.15    119.70 o
   8   0  18     1506.76     1515.03     73.96 o
  10   0  18      165.97      220.96     33.66 o
 -10   1  18       39.28       19.85     19.53 o
  -9   1  18        7.07       10.00      9.06 o
  -8   1  18      413.62      363.33     24.73 o
  -7   1  18      484.78      448.11     31.93 o
  -6   1  18     6099.64     5610.99    328.46 o
  -5   1  18        1.05       10.05      7.62 o
  -4   1  18     1125.20     1024.48     48.69 o
  -3   1  18       31.32       27.57      6.11 o
  -2   1  18     7465.84     7247.30    252.12 o
  -1   1  18        0.54        5.73      5.32 o
   0   1  18     5370.03     5287.49    167.39 o
   1   1  18      222.52      238.65     14.63 o
   2   1  18     3157.67     3026.10     86.33 o
   3   1  18        6.68       10.98      4.38 o
   4   1  18     3316.27     3419.25    120.03 o
   5   1  18     1131.26     1104.50     41.02 o
   6   1  18      410.94      393.19     21.82 o
   7   1  18      178.32      172.62     15.18 o
   8   1  18       21.85       57.91      9.84 o
   9   1  18      130.19      119.34     14.45 o
  10   1  18      175.56      203.44     15.27 o
 -10   2  18      153.15      196.38     64.32 o
  -9   2  18      591.91      550.77     73.52 o
  -8   2  18     1347.49     1191.47    109.36 o
  -7   2  18      503.50      464.01     34.78 o
  -6   2  18       62.52       51.08     10.19 o
  -5   2  18      423.27      409.52     26.49 o
  -4   2  18     6754.37     6220.30    267.79 o
  -3   2  18     1137.53     1113.30     47.27 o
  -2   2  18     2686.45     2629.02     85.60 o
  -1   2  18       35.75       48.50      8.94 o
   0   2  18     6270.27     6050.42    207.43 o
   1   2  18      635.61      614.18     24.26 o
   2   2  18     5639.24     5473.29    187.58 o
   3   2  18      210.63      201.58     13.09 o
   4   2  18     1316.03     1348.23     43.30 o
   5   2  18      120.80      106.71      9.81 o
   6   2  18     2341.19     2440.38     78.93 o
   7   2  18      310.02      280.29     14.99 o
   8   2  18     1922.68     1952.09     66.64 o
   9   2  18      970.90     1001.07     62.38 o
  10   2  18      128.00       98.54     15.81 o
 -10   3  18       26.76       18.26     35.78 o
  -9   3  18      115.51      115.18     15.86 o
  -8   3  18        1.34       11.38      9.79 o
  -7   3  18       14.93       13.88      7.09 o
  -6   3  18     2276.54     1912.21     95.76 o
  -5   3  18      547.71      497.20     28.15 o
  -4   3  18       83.99       86.52     13.02 o
  -3   3  18      419.06      411.93     24.18 o
  -2   3  18      799.15      755.82     30.84 o
  -1   3  18       32.01       47.97      9.64 o
   0   3  18     3392.24     3420.11    101.20 o
   1   3  18      391.33      387.31     17.47 o
   2   3  18      725.25      725.86     26.68 o
   3   3  18      101.17       81.39     10.36 o
   4   3  18     1493.81     1366.99     61.44 o
   5   3  18     2887.09     2797.45     94.93 o
   6   3  18      865.83      837.53     28.92 o
   7   3  18      500.59      501.23     22.38 o
   8   3  18        9.63       18.91      7.45 o
   9   3  18      763.89      794.69     29.52 o
  -9   4  18     1327.82     1460.02    141.34 o
  -8   4  18      292.36      305.09     29.79 o
  -7   4  18       36.20      130.08     51.56 o
  -6   4  18      535.83      509.36     32.14 o
  -5   4  18      899.32      950.40     54.79 o
  -4   4  18     1594.08     1444.13     56.17 o
  -3   4  18      465.60      442.37     26.20 o
  -2   4  18     1573.30     1535.55     60.06 o
  -1   4  18      114.64      135.53     18.37 o
   0   4  18     2179.83     2085.37     66.45 o
   1   4  18      289.49      269.99     18.50 o
   2   4  18     1118.41     1109.22     43.83 o
   3   4  18     1819.67     1735.23     60.38 o
   4   4  18     1902.08     1737.99     57.45 o
   5   4  18      322.82      289.65     16.32 o
   6   4  18      302.82      291.43     16.71 o
   7   4  18      479.44      497.28     22.93 o
   8   4  18       46.53       56.95      8.26 o
   9   4  18      594.05      630.42     28.83 o
  -9   5  18      506.79      527.53     81.63 o
  -8   5  18       10.48        3.01      6.89 o
  -7   5  18     2083.63     2134.77    143.24 o
  -6   5  18       65.51       66.68     14.19 o
  -5   5  18      195.79      175.37     18.98 o
  -4   5  18        3.15        3.84      5.66 o
  -3   5  18      997.65      938.27     39.89 o
  -2   5  18      238.70      225.88     16.09 o
  -1   5  18       16.51       27.90      6.92 o
   0   5  18       69.76       89.10      9.46 o
   1   5  18      256.76      281.42     20.17 o
   2   5  18       13.61       35.87     12.76 o
   3   5  18      293.42      263.47     20.77 o
   4   5  18      519.14      479.54     26.30 o
   5   5  18     1205.44     1217.98     54.22 o
   6   5  18       64.32       71.49      8.64 o
   7   5  18     1105.23     1085.22     45.73 o
   8   5  18      122.44      109.08     11.85 o
  -7   6  18       73.30       72.05     15.37 o
  -6   6  18       29.52       12.96      9.13 o
  -5   6  18      233.49      231.99     17.30 o
  -4   6  18       70.48       67.72     10.39 o
  -3   6  18       42.54       33.73      7.42 o
  -2   6  18       10.53        9.55      5.01 o
  -1   6  18        3.04       16.75      5.67 o
   0   6  18      111.66       96.06     11.17 o
   1   6  18        2.40        7.86      6.50 o
   2   6  18        4.72       11.08      6.95 o
   3   6  18      963.22     1001.63     42.79 o
   4   6  18       50.66       53.31     10.58 o
   5   6  18      136.37      132.42     13.92 o
   6   6  18      105.72       90.03     10.95 o
  -5   7  18       36.69       29.91     10.63 o
  -4   7  18       22.23       11.21      5.57 o
  -3   7  18       83.06       72.43      8.94 o
  -2   7  18      138.18      125.48     10.73 o
  -1   7  18       79.55       77.45      9.07 o
   0   7  18      167.29      180.67     16.52 o
   1   7  18      157.27      189.89     17.82 o
   2   7  18        1.46        2.71      4.36 o
   3   7  18      103.12      101.79     10.73 o
   4   7  18      120.79      148.84     24.38 o
  -9   0  19     2860.72     2486.52    207.65 o
  -7   0  19      248.09      203.44     21.64 o
  -5   0  19     1677.05     1595.03     98.24 o
  -3   0  19        0.87       11.33      7.45 o
  -1   0  19      110.02      116.11     14.29 o
   1   0  19       59.10       56.35     13.87 o
   3   0  19     2098.42     2202.85    109.57 o
   5   0  19      569.99      544.49     36.39 o
   7   0  19     4393.63     4602.28    235.89 o
   9   0  19      757.69      740.38    100.10 o
 -10   1  19        9.67        7.06     13.17 o
  -9   1  19     2105.38     1890.79    178.16 o
  -8   1  19      176.42      177.26     16.82 o
  -7   1  19     1700.04     1710.23     91.06 o
  -6   1  19       44.79       66.85     16.44 o
  -5   1  19       71.71      104.62     21.26 o
  -4   1  19        0.75        8.59      5.94 o
  -3   1  19      871.28      884.16     36.20 o
  -2   1  19      215.26      226.44     15.50 o
  -1   1  19       46.40       75.65     11.78 o
   0   1  19      496.49      509.66     23.85 o
   1   1  19      723.32      705.30     27.41 o
   2   1  19       93.97       80.81      8.52 o
   3   1  19     1046.92     1035.87     39.12 o
   4   1  19      101.80      133.45     11.71 o
   5   1  19     4256.30     4209.01    140.98 o
   6   1  19       11.97       22.40      7.96 o
   7   1  19      504.11      514.40     24.45 o
   8   1  19       20.03       50.99     26.81 o
   9   1  19      433.13      494.74     32.99 o
  10   1  19       48.52       37.06      9.54 o
 -10   2  19      322.81      377.08     70.65 o
  -9   2  19     1615.94     1642.66    193.20 o
  -8   2  19      545.66      499.83     53.07 o
  -7   2  19       48.36       58.95     18.56 o
  -6   2  19      467.21      386.01     22.71 o
  -5   2  19     2429.87     2301.85     95.04 o
  -4   2  19     1185.17     1134.65     53.72 o
  -3   2  19      740.37      746.03     36.89 o
  -2   2  19     5094.36     5057.66    170.53 o
  -1   2  19        1.22        7.03      5.33 o
   0   2  19     2463.93     2414.30     82.72 o
   1   2  19     1111.77     1115.79     37.94 o
   2   2  19      196.56      205.60     15.91 o
   3   2  19     2358.69     2242.15     68.20 o
   4   2  19       92.83      112.15     15.24 o
   5   2  19     3534.01     3437.61    116.75 o
   6   2  19      667.47      704.97     30.94 o
   7   2  19      676.05      675.69     28.94 o
   8   2  19       78.02       76.59     10.62 o
   9   2  19     1839.43     1933.02    144.19 o
 -10   3  19      196.72      223.12     65.29 o
  -9   3  19      333.06      290.33     42.15 o
  -8   3  19       34.03       56.12     13.44 o
  -7   3  19      428.66      435.25     27.64 o
  -6   3  19     3572.24     3403.33    177.48 o
  -5   3  19      305.22      229.91     18.34 o
  -4   3  19      629.04      629.28     28.84 o
  -3   3  19      803.31      749.23     34.92 o
  -2   3  19     8157.34     8006.67    294.30 o
  -1   3  19       85.86      103.25     13.17 o
   0   3  19     5802.92     5845.84    189.78 o
   1   3  19     1721.63     1759.09     54.35 o
   2   3  19      392.84      390.36     18.14 o
   3   3  19     1361.46     1294.71     47.50 o
   4   3  19     3766.47     3627.27    125.91 o
   5   3  19      175.21      192.27     13.12 o
   6   3  19        4.94        9.69      4.32 o
   7   3  19      710.29      701.60     25.88 o
   8   3  19        3.78        3.88      3.87 o
   9   3  19      636.29      766.18     38.70 o
  -9   4  19      362.98      341.51     39.70 o
  -8   4  19     2517.49     2682.33    366.96 o
  -7   4  19       36.37       71.88     15.55 o
  -6   4  19      138.99      143.16     16.73 o
  -5   4  19       52.02       70.44     14.07 o
  -4   4  19     1436.05     1487.35     71.14 o
  -3   4  19        3.15       21.26      9.30 o
  -2   4  19     2677.91     2720.29     97.93 o
  -1   4  19        2.67       10.24      6.13 o
   0   4  19     2706.72     2657.48     82.18 o
   1   4  19       10.37       17.05      7.08 o
   2   4  19     1024.39     1113.16     44.78 o
   3   4  19      366.16      333.51     18.01 o
   4   4  19      416.35      371.00     24.16 o
   5   4  19      305.79      320.86     28.94 o
   6   4  19     1064.61     1119.37     44.43 o
   7   4  19      917.90      893.71     48.49 o
   8   4  19      114.08      105.11     10.02 o
  -8   5  19        9.49       -1.08      5.68 o
  -7   5  19       50.88       50.34     13.75 o
  -6   5  19     1968.54     1999.82    172.67 o
  -5   5  19        6.12        0.76      5.82 o
  -4   5  19      678.88      734.38     36.88 o
  -3   5  19       18.91       31.52      8.15 o
  -2   5  19     1612.27     1623.06     60.08 o
  -1   5  19       55.87       53.73      8.16 o
   0   5  19     2036.23     2009.42     65.94 o
   1   5  19      582.77      605.19     27.90 o
   2   5  19      609.64      641.43     28.50 o
   3   5  19      591.99      597.15     31.65 o
   4   5  19     1410.09     1436.98     64.78 o
   5   5  19      104.98       81.29     12.95 o
   6   5  19      289.52      273.66     15.44 o
   7   5  19       13.47       11.81      5.85 o
  -7   6  19        3.25        1.49      5.26 o
  -6   6  19      195.77      236.13     23.06 o
  -5   6  19       58.83       41.56      8.46 o
  -4   6  19     2134.24     2174.75     84.16 o
  -3   6  19       71.80       79.44     15.29 o
  -2   6  19     1264.12     1344.51     45.53 o
  -1   6  19       32.70       26.96      6.26 o
   0   6  19     1319.54     1283.36     51.23 o
   1   6  19      262.94      293.25     21.29 o
   2   6  19     1508.94     1490.96     59.60 o
   3   6  19       39.95       60.15     20.69 o
   4   6  19      218.30      257.13     36.72 o
   5   6  19        2.50       45.36     25.00 o
   6   6  19       96.99      114.61     15.28 o
  -4   7  19      367.29      422.03     23.87 o
  -3   7  19       54.42       51.00     10.52 o
  -2   7  19      878.96      872.56     29.78 o
  -1   7  19       18.97       17.25      4.92 o
   0   7  19     1175.62     1178.65     47.27 o
   1   7  19       15.16       14.68      6.50 o
   2   7  19      748.22      737.57     30.18 o
   3   7  19       14.89       12.00      6.03 o
   4   7  19     1318.78     1315.92     63.22 o
  -8   0  20     1021.27      892.72     89.15 o
  -6   0  20      633.49      609.62     45.70 o
  -4   0  20     5160.63     5029.98    304.92 o
  -2   0  20     8013.48     8055.23    455.83 o
   0   0  20     5611.95     5529.36    253.95 o
   2   0  20     4559.78     4495.56    198.77 o
   4   0  20      546.72      543.02     30.83 o
   6   0  20      337.60      381.53     32.64 o
   8   0  20      130.49      126.24     14.63 o
  -9   1  20      106.48      115.12     19.17 o
  -8   1  20      123.46      113.15     12.98 o
  -7   1  20      137.80      116.85     16.36 o
  -6   1  20     3010.56     2776.28    135.68 o
  -5   1  20      189.44      203.05     19.42 o
  -4   1  20     2651.83     2670.85    110.70 o
  -3   1  20      189.78      215.68     16.72 o
  -2   1  20     7969.06     7687.09    288.29 o
  -1   1  20       48.33      107.26     17.58 o
   0   1  20     7231.79     7490.17    272.22 o
   1   1  20      685.42      836.14     84.84 o
   2   1  20     4412.12     4470.31    142.06 o
   3   1  20       35.10      115.12     31.80 o
   4   1  20     2278.06     2341.53     77.33 o
   5   1  20      119.84      199.65     29.33 o
   6   1  20       69.89       77.69     10.58 o
   7   1  20        5.25       23.11      7.12 o
   8   1  20      648.55      710.71     27.40 o
   9   1  20       15.67       15.62      6.55 o
 -10   2  20        4.42        4.08     13.98 o
  -9   2  20     1234.17     1298.49    109.51 o
  -8   2  20     1155.29     1059.18     85.76 o
  -7   2  20        0.17        2.13      7.53 o
  -6   2  20      349.83      343.71     20.81 o
  -5   2  20      777.18      727.43     37.09 o
  -4   2  20     1395.06     1386.54     62.08 o
  -3   2  20        1.72        3.83      5.56 o
  -2   2  20      610.69      629.58     26.49 o
  -1   2  20     2218.99     2148.43     71.67 o
   0   2  20       96.50      153.61     22.60 o
   1   2  20       39.34       49.55      8.93 o
   2   2  20     1087.25     1103.00     39.57 o
   3   2  20      168.10      228.94     21.17 o
   4   2  20     1192.10     1238.91     49.75 o
   5   2  20      164.07      184.86     12.87 o
   6   2  20       55.36       78.32     10.30 o
   7   2  20     1069.32     1115.69     41.59 o
   8   2  20       15.73       22.17      5.84 o
   9   2  20       44.61       64.09     12.47 o
  -9   3  20      328.85      317.17     37.03 o
  -8   3  20       43.66       24.79     11.21 o
  -7   3  20     1661.39     1614.40     76.95 o
  -6   3  20     1124.03     1043.53     57.70 o
  -5   3  20      120.46      100.30     13.40 o
  -4   3  20      979.59      978.82     42.84 o
  -3   3  20      699.49      722.24     35.87 o
  -2   3  20     5194.17     5104.29    203.77 o
  -1   3  20      232.57      273.67     24.25 o
   0   3  20     2542.89     2502.05     84.20 o
   1   3  20      733.35      767.81     42.21 o
   2   3  20      770.97      759.83     29.72 o
   3   3  20       49.62       46.25      8.07 o
   4   3  20     1126.28     1128.82     41.90 o
   5   3  20      525.08      610.34     26.29 o
   6   3  20       81.39       75.04      8.44 o
   7   3  20      162.09      133.10      9.09 o
   8   3  20       46.21       60.34      8.20 o
  -9   4  20     2791.93     3223.64    289.81 o
  -8   4  20     1361.17     1147.68    136.18 o
  -7   4  20      394.51      408.70     32.51 o
  -6   4  20      412.02      359.52     26.80 o
  -5   4  20     1664.86     1680.51    125.57 o
  -4   4  20     1923.31     1823.30     67.05 o
  -3   4  20        2.81       17.15      7.06 o
  -2   4  20      713.51      696.76     34.43 o
  -1   4  20      240.23      226.02     16.87 o
   0   4  20      220.31      212.21     15.95 o
   1   4  20       62.75       76.30      9.64 o
   2   4  20      629.03      573.78     27.84 o
   3   4  20      587.88      618.90     26.30 o
   4   4  20        6.58       35.56      8.07 o
   5   4  20      786.83      720.08     55.80 o
   6   4  20       85.39       93.31     10.14 o
   7   4  20     2026.32     2114.24     91.72 o
   8   4  20      134.65      123.23     13.12 o
  -8   5  20      256.10      220.41     19.21 o
  -7   5  20      774.66      801.33     47.70 o
  -6   5  20      137.88      135.01     19.08 o
  -5   5  20       94.99       75.22     13.70 o
  -4   5  20      339.30      308.22     17.52 o
  -3   5  20      404.30      397.51     22.54 o
  -2   5  20      289.04      260.12     18.55 o
  -1   5  20       10.27       15.01      6.52 o
   0   5  20      110.41      106.73     10.90 o
   1   5  20      228.28      263.12     17.84 o
   2   5  20      297.71      299.11     18.50 o
   3   5  20      455.03      448.75     24.67 o
   4   5  20       36.45       45.18     13.60 o
   5   5  20     1028.29     1071.77     48.96 o
   6   5  20      629.76      681.64     26.95 o
   7   5  20      846.40      883.98     41.13 o
  -6   6  20       72.03       46.92     11.28 o
  -5   6  20      552.62      551.72     36.80 o
  -4   6  20       28.88       35.80      8.55 o
  -3   6  20        0.00        3.87      4.05 o
  -2   6  20        2.29        5.56      4.90 o
  -1   6  20      250.70      252.25     13.82 o
   0   6  20       83.22      108.09     13.32 o
   1   6  20       77.80       81.35     11.03 o
   2   6  20        0.40        5.50      5.22 o
   3   6  20      526.39      583.79     30.73 o
   4   6  20        2.39        2.25      3.78 o
   5   6  20      116.74      118.30     11.62 o
  -3   7  20       99.24      115.78     12.29 o
  -2   7  20       96.77      107.37     10.50 o
  -1   7  20        9.10       11.03      6.22 o
   0   7  20       71.28       72.18      8.88 o
   1   7  20      312.01      334.00     18.60 o
   2   7  20       40.54       22.88      6.99 o
   3   7  20      145.50      140.53     26.51 o
  -9   0  21     2316.86     2153.78    175.79 o
  -7   0  21      543.19      504.44     46.56 o
  -5   0  21     1708.28     1617.10     93.42 o
  -3   0  21      178.97      210.05     29.41 o
  -1   0  21        1.43        6.43      8.38 o
   1   0  21      319.54      313.05     23.61 o
   3   0  21     1492.32     1531.18     78.37 o
   5   0  21      647.12      622.69     42.15 o
   7   0  21      811.50      880.83     50.10 o
   9   0  21      435.42      432.71     83.90 o
  -9   1  21      286.64      264.51     33.18 o
  -8   1  21      230.92      171.91     17.50 o
  -7   1  21     1437.71     1452.59     78.57 o
  -6   1  21       20.39       30.53      9.73 o
  -5   1  21       31.06       31.08     11.03 o
  -4   1  21      109.75      131.51     18.15 o
  -3   1  21        6.37       23.92      7.17 o
  -2   1  21      188.64      280.59     42.24 o
  -1   1  21      108.04       99.68     11.50 o
   0   1  21      189.36      190.94     15.80 o
   1   1  21     2687.32     2662.60     91.29 o
   2   1  21       75.66       75.56     10.12 o
   3   1  21     1149.70     1162.81     38.51 o
   4   1  21      270.98      303.11     19.31 o
   5   1  21     1847.30     1881.63     69.94 o
   6   1  21      171.05      260.06     16.57 o
   7   1  21     3074.07     3083.62    105.43 o
   8   1  21      166.34      176.70     11.36 o
   9   1  21     1063.64     1276.71     64.88 o
  -9   2  21      529.09      627.91     51.73 o
  -8   2  21      774.95      709.35     55.51 o
  -7   2  21      237.74      191.73     21.13 o
  -6   2  21        0.51       12.48      7.34 o
  -5   2  21      168.66      209.10     18.56 o
  -4   2  21      525.26      542.07     32.63 o
  -3   2  21      313.83      284.29     20.71 o
  -2   2  21      525.68      557.80     25.31 o
  -1   2  21       79.17      103.16     12.08 o
   0   2  21      611.12      625.69     28.63 o
   1   2  21      149.67      160.65     13.24 o
   2   2  21      797.90      842.83     35.80 o
   3   2  21     1368.70     1347.50     50.75 o
   4   2  21        4.16        4.77      4.90 o
   5   2  21      312.36      291.46     16.76 o
   6   2  21      219.81      242.49     15.91 o
   7   2  21     1841.87     1846.54     62.47 o
   8   2  21      421.04      384.58     21.92 o
  -9   3  21      145.33      130.15     22.46 o
  -8   3  21        1.12       -0.04      4.02 o
  -7   3  21     1166.23     1236.26     54.76 o
  -6   3  21     1122.94     1128.00     55.24 o
  -5   3  21      515.73      497.08     28.16 o
  -4   3  21      821.90      830.39     43.09 o
  -3   3  21      378.98      369.21     26.14 o
  -2   3  21      315.02      326.43     23.65 o
  -1   3  21       40.66       74.71     14.71 o
   0   3  21     1309.63     1351.98     53.70 o
   1   3  21     1175.17     1178.11     44.33 o
   2   3  21      764.50      779.84     30.44 o
   3   3  21     1001.44     1013.48     40.15 o
   4   3  21       69.38      137.60     12.34 o
   5   3  21     1181.34     1164.05     45.55 o
   6   3  21       48.90       92.71     13.56 o
   7   3  21      645.61      630.13     23.36 o
   8   3  21       74.33       98.46     12.03 o
  -8   4  21      649.44      654.37     46.69 o
  -7   4  21      337.23      264.77     24.50 o
  -6   4  21       30.01       58.15     12.14 o
  -5   4  21      115.37      138.29     15.38 o
  -4   4  21     1429.95     1399.28     50.72 o
  -3   4  21      258.99      357.10     37.95 o
  -2   4  21     3576.24     3653.79    131.94 o
  -1   4  21       24.91      134.02     37.50 o
   0   4  21     3079.54     2924.85     96.12 o
   1   4  21      405.31      578.80     51.39 o
   2   4  21     3255.36     3202.98    112.84 o
   3   4  21      687.19      739.01     30.74 o
   4   4  21      837.48      830.25     31.59 o
   5   4  21      151.65      172.78     13.90 o
   6   4  21      886.98      920.35     36.72 o
   7   4  21      444.65      460.90     28.45 o
  -7   5  21      173.66      150.16     20.16 o
  -6   5  21      614.14      578.95     44.03 o
  -5   5  21       30.74       45.36     14.41 o
  -4   5  21      123.41      155.17     12.64 o
  -3   5  21       35.34       50.17     10.38 o
  -2   5  21     1869.27     1892.56     66.33 o
  -1   5  21      318.16      357.86     34.82 o
   0   5  21     2798.42     2868.33     92.39 o
   1   5  21       40.94      112.19     20.75 o
   2   5  21      820.55      811.74     32.99 o
   3   5  21       12.53        6.26      6.00 o
   4   5  21      822.86      898.61     40.63 o
   5   5  21       76.99       89.39      9.47 o
   6   5  21       92.56       96.22     10.54 o
  -5   6  21       46.04       20.12      9.66 o
  -4   6  21     1011.28     1069.38     42.12 o
  -3   6  21       45.02       88.25     20.74 o
  -2   6  21     1442.84     1505.00     50.91 o
  -1   6  21      145.62      160.71     13.59 o
   0   6  21      421.35      397.60     20.96 o
   1   6  21        6.23       86.53     22.51 o
   2   6  21     1249.44     1347.70     50.03 o
   3   6  21      104.64      109.08     17.49 o
   4   6  21      410.71      468.02     65.88 o
  -2   7  21      930.67      997.27     56.97 o
  -1   7  21       55.08       85.23     24.34 o
   0   7  21      856.53     1033.58     46.40 o
   1   7  21       91.64      120.32     22.50 o
  -8   0  22     1974.66     1770.28    159.23 o
  -6   0  22     1924.60     1959.89    137.37 o
  -4   0  22     2152.93     2165.90    126.13 o
  -2   0  22     8441.22     8862.12    498.96 o
   0   0  22     6331.41     6475.43    302.20 o
   2   0  22      964.45     1012.78     47.61 o
   4   0  22      697.53      728.15     42.10 o
   6   0  22     1135.59     1281.81     64.55 o
   8   0  22      198.74      228.28     17.88 o
  -9   1  22      119.99       96.48     19.20 o
  -8   1  22        7.02       10.41      5.38 o
  -7   1  22       22.01       26.31      8.50 o
  -6   1  22     2502.82     2288.52    108.33 o
  -5   1  22       11.84       78.41     15.63 o
  -4   1  22     1925.69     1951.26     80.46 o
  -3   1  22      110.20      152.19     19.45 o
  -2   1  22     3297.84     3219.46    105.09 o
  -1   1  22       67.60      358.35     55.90 o
   0   1  22     7702.87     8041.57    293.78 o
   1   1  22      573.66      710.07     43.86 o
   2   1  22      865.74      864.86     33.00 o
   3   1  22       46.39      159.28     28.80 o
   4   1  22     2680.51     2838.43     98.96 o
   5   1  22      203.65      399.76     31.32 o
   6   1  22      395.21      417.19     20.76 o
   7   1  22      178.48      173.22     12.68 o
   8   1  22       58.01       96.21     11.88 o
  -9   2  22      199.24      225.80     44.90 o
  -8   2  22      887.67      798.68     65.73 o
  -7   2  22       18.96       25.92     10.07 o
  -6   2  22      280.93      275.84     21.07 o
  -5   2  22      576.82      548.49     48.49 o
  -4   2  22     3204.77     3101.72    129.25 o
  -3   2  22       87.27      386.20     81.92 o
  -2   2  22     8366.41     8882.60    332.47 o
  -1   2  22     2271.30     2507.34     92.69 o
   0   2  22     6895.76     7057.50    256.48 o
   1   2  22      482.04     1030.31    141.06 o
   2   2  22     5462.35     5568.62    202.41 o
   3   2  22      514.81      757.47     42.79 o
   4   2  22      324.13      372.35     21.40 o
   5   2  22       58.88       81.39     10.52 o
   6   2  22      625.24      694.51     26.75 o
   7   2  22      674.27      749.15     27.09 o
   8   2  22       29.14       33.09      6.75 o
  -8   3  22      100.69       87.40     17.74 o
  -7   3  22     1156.04     1238.89     56.06 o
  -6   3  22     1315.22     1283.93     59.63 o
  -5   3  22        7.21        9.95      6.66 o
  -4   3  22     1761.58     1775.44     79.28 o
  -3   3  22      988.97      978.38     45.20 o
  -2   3  22      711.28      677.38     36.77 o
  -1   3  22       63.73      132.75     17.14 o
   0   3  22     1095.96     1071.38     41.51 o
   1   3  22        7.84       62.78     12.61 o
   2   3  22     1316.87     1355.18     48.44 o
   3   3  22      551.24      685.18     28.47 o
   4   3  22      208.93      234.03     17.20 o
   5   3  22      392.65      524.44     24.98 o
   6   3  22     1098.79     1154.64     46.87 o
   7   3  22     1235.32     1151.26     77.04 o
  -7   4  22      184.84      175.01     18.29 o
  -6   4  22      172.20      200.11     18.71 o
  -5   4  22      475.50      483.12     37.45 o
  -4   4  22      102.84      100.00     11.81 o
  -3   4  22        0.66       13.69      7.67 o
  -2   4  22      310.04      307.28     21.85 o
  -1   4  22       47.12       49.43      8.58 o
   0   4  22      145.81      123.00     11.75 o
   1   4  22        5.64       16.13      7.04 o
   2   4  22      425.03      425.12     23.97 o
   3   4  22      128.71      160.66     11.92 o
   4   4  22      301.03      338.59     16.74 o
   5   4  22      919.25      904.32     32.90 o
   6   4  22       92.73      107.80     10.88 o
   7   4  22      212.54      301.86     21.47 o
  -6   5  22        1.05        7.85      8.30 o
  -5   5  22      129.31      104.38     13.68 o
  -4   5  22       74.73       88.88     11.88 o
  -3   5  22       26.28       57.44     14.62 o
  -2   5  22      100.21      120.77     11.85 o
  -1   5  22       59.57       71.61     10.03 o
   0   5  22      454.57      412.09     23.65 o
   1   5  22      216.75      257.46     15.43 o
   2   5  22      760.38      685.79     28.56 o
   3   5  22      669.28      638.61     30.39 o
   4   5  22       10.40       11.13      5.33 o
   5   5  22      267.46      307.50     18.18 o
  -4   6  22       57.38       78.73     23.33 o
  -3   6  22      154.53      140.26     13.22 o
  -2   6  22        1.49        2.72      3.27 o
  -1   6  22        6.43        5.88      3.54 o
   0   6  22       46.55       40.77      8.14 o
   1   6  22        5.84        3.32      4.31 o
   2   6  22       27.83       29.87      8.14 o
   3   6  22      721.33      780.98     33.69 o
  -7   0  23       15.00       12.02      8.56 o
  -5   0  23     2971.17     3173.53    204.64 o
  -3   0  23      862.17      821.58    108.56 o
  -1   0  23      238.78      277.08     29.65 o
   1   0  23       24.51       36.55      9.67 o
   3   0  23     1363.06     1372.99     71.11 o
   5   0  23      847.94      891.16     48.99 o
   7   0  23     1675.31     1754.54     82.91 o
  -8   1  23        6.26       31.91      9.71 o
  -7   1  23     3866.95     3718.58    211.19 o
  -6   1  23      206.97      189.84     16.99 o
  -5   1  23        2.86       27.30     10.01 o
  -4   1  23      436.78      480.18     30.89 o
  -3   1  23      129.21      192.15     20.11 o
  -2   1  23      359.60      382.06     19.78 o
  -1   1  23        6.87       64.87     12.67 o
   0   1  23      883.83      871.48     39.05 o
   1   1  23      639.55      653.68     27.69 o
   2   1  23       27.65       44.90      9.49 o
   3   1  23      699.62      655.54     28.54 o
   4   1  23      407.85      406.58     24.71 o
   5   1  23      201.74      262.11     18.55 o
   6   1  23       94.56      498.20     40.62 o
   7   1  23     1480.35     1485.28     47.32 o
   8   1  23       20.99       22.07      7.69 o
  -8   2  23      263.75      262.17     24.83 o
  -7   2  23       12.68        9.71      6.90 o
  -6   2  23      125.46      166.53     26.38 o
  -5   2  23     1307.66     1324.28     68.55 o
  -4   2  23     1190.75     1267.62     55.35 o
  -3   2  23       36.80       75.55     11.39 o
  -2   2  23      963.10     1019.58     42.64 o
  -1   2  23       27.43      126.18     18.56 o
   0   2  23      771.47      785.04     34.14 o
   1   2  23      202.46      259.10     16.63 o
   2   2  23      922.06      947.41     38.03 o
   3   2  23      150.10      295.40     18.77 o
   4   2  23      316.09      423.77     24.19 o
   5   2  23     1553.23     1558.22     52.83 o
   6   2  23       83.46      109.10     11.10 o
   7   2  23      217.79      274.22     15.97 o
  -8   3  23       21.01       39.91     25.08 o
  -7   3  23      366.39      409.28     39.14 o
  -6   3  23      285.92      379.46     27.87 o
  -5   3  23        8.71       86.04     24.28 o
  -4   3  23      656.64      719.86     35.89 o
  -3   3  23        3.60       27.35      7.85 o
  -2   3  23      751.96      801.56     38.15 o
  -1   3  23      102.19      298.10     38.61 o
   0   3  23     1991.73     2146.35     75.93 o
   1   3  23      633.79      695.21     30.15 o
   2   3  23      163.24      166.52     15.11 o
   3   3  23       65.62      156.68     11.78 o
   4   3  23     1218.52     1318.69     48.98 o
   5   3  23     1058.58     1122.92     45.57 o
   6   3  23       96.76      120.59      9.66 o
   7   3  23      531.87      548.71     38.94 o
  -7   4  23      209.66      214.81     28.35 o
  -6   4  23      304.04      337.34     27.44 o
  -5   4  23      262.06      244.27     20.31 o
  -4   4  23     1922.62     1963.87     80.49 o
  -3   4  23        2.59      145.22     35.50 o
  -2   4  23     1340.65     1498.12     62.07 o
  -1   4  23        7.92       38.22      7.23 o
   0   4  23      364.01      392.60     23.28 o
   1   4  23      445.13      536.84     26.62 o
   2   4  23     2104.12     2223.04     81.87 o
   3   4  23       72.45      291.48     21.07 o
   4   4  23      137.71      137.78      9.28 o
   5   4  23      237.56      250.38     18.59 o
   6   4  23        5.10       14.57      7.17 o
  -5   5  23      210.02      235.82     34.15 o
  -4   5  23     3083.23     2958.80    131.45 o
  -3   5  23      560.50      530.29     24.64 o
  -2   5  23     1539.55     1582.08     54.22 o
  -1   5  23        0.60      140.19     29.76 o
   0   5  23     1724.97     1727.49     58.07 o
   1   5  23      230.67      362.81     34.82 o
   2   5  23      516.37      570.12     26.43 o
   3   5  23      241.28      591.85     51.90 o
   4   5  23     1046.79     1139.28     48.06 o
  -3   6  23        2.27       86.68     46.94 o
  -2   6  23      663.49      689.51     30.88 o
  -1   6  23       15.03       24.00      8.82 o
   0   6  23      217.36      232.96     21.04 o
   1   6  23      191.44      230.96     21.16 o
   2   6  23     1008.75     1059.49     45.55 o
  -8   0  24     1321.57     1262.57    113.09 o
  -6   0  24       88.13       63.99     12.22 o
  -4   0  24     5463.20     5435.73    321.74 o
  -2   0  24      449.60      495.46     35.71 o
   0   0  24       68.83       71.77     15.28 o
   2   0  24     7822.03     8487.40    466.13 o
   4   0  24        3.81       12.47      7.41 o
   6   0  24      466.28      590.49     31.81 o
  -8   1  24      149.39      152.53     29.84 o
  -7   1  24      263.17      259.64     17.68 o
  -6   1  24      952.54      991.46     45.83 o
  -5   1  24      146.13      191.33     25.58 o
  -4   1  24     2554.29     2729.79    112.38 o
  -3   1  24      435.39      456.96     28.65 o
  -2   1  24      374.00      384.18     20.69 o
  -1   1  24       47.94      112.66     13.64 o
   0   1  24      962.57     1012.13     38.80 o
   1   1  24      216.32      239.43     14.61 o
   2   1  24      243.62      281.35     17.97 o
   3   1  24        0.18      193.03     35.78 o
   4   1  24      924.36     1054.94     41.53 o
   5   1  24      129.05      180.30     14.42 o
   6   1  24      276.37      290.07     15.99 o
   7   1  24      220.20      237.28     13.71 o
  -8   2  24     1012.42     1054.09    133.89 o
  -7   2  24       17.06       33.15     18.19 o
  -6   2  24      599.14      598.31     32.32 o
  -5   2  24      103.00      161.75     17.67 o
  -4   2  24     2533.71     2562.65    120.80 o
  -3   2  24       14.29      155.76     27.88 o
  -2   2  24     2610.68     2645.90    101.24 o
  -1   2  24       68.40      147.33     13.26 o
   0   2  24      959.77      985.64     37.96 o
   1   2  24        5.97      267.39     37.54 o
   2   2  24     2651.61     2694.28     92.95 o
   3   2  24      464.42      663.69     35.47 o
   4   2  24      583.56      618.39     30.66 o
   5   2  24      186.43      212.27     15.03 o
   6   2  24      487.21      536.39     21.90 o
   7   2  24       69.07      136.26     18.01 o
  -7   3  24     1206.92     1338.01    104.98 o
  -6   3  24      670.58      689.56     41.41 o
  -5   3  24       50.89       97.18     16.80 o
  -4   3  24      452.13      482.74     26.61 o
  -3   3  24       18.76       40.17      8.39 o
  -2   3  24     1232.29     1251.26     52.89 o
  -1   3  24        8.77      174.31     25.51 o
   0   3  24     2011.31     2019.21     73.46 o
   1   3  24      486.50      595.88     25.82 o
   2   3  24      256.47      252.31     17.25 o
   3   3  24      400.36      424.08     22.52 o
   4   3  24      771.36      824.90     32.20 o
   5   3  24      206.31      289.54     15.31 o
   6   3  24      246.57      356.46     23.84 o
  -6   4  24      139.09      139.98     21.12 o
  -5   4  24      602.56      657.21     35.05 o
  -4   4  24      327.96      341.23     20.82 o
  -3   4  24       22.86       66.36     13.90 o
  -2   4  24      807.00      764.47     32.96 o
  -1   4  24       37.96       48.90     10.20 o
   0   4  24      232.80      200.65     14.42 o
   1   4  24      146.42      176.32     13.89 o
   2   4  24      637.62      627.31     31.88 o
   3   4  24      533.52      590.49     25.76 o
   4   4  24       25.01       45.97     10.56 o
   5   4  24      211.26      245.45     16.02 o
  -4   5  24       92.03       83.58     11.63 o
  -3   5  24      182.69      214.41     13.97 o
  -2   5  24      189.57      187.48     12.83 o
  -1   5  24       10.74        8.44      4.42 o
   0   5  24        0.66        4.45      4.33 o
   1   5  24      479.54      493.34     24.12 o
   2   5  24      143.23      130.44     18.07 o
   3   5  24       12.81       10.76      5.65 o
  -7   0  25       34.41       17.97      8.75 o
  -5   0  25       66.56      116.99     16.94 o
  -3   0  25        3.12       18.64     11.65 o
  -1   0  25    11491.74    11386.02    662.92 o
   1   0  25      298.58      272.00     23.48 o
   3   0  25     2501.73     2572.99    121.92 o
   5   0  25     2138.37     2114.18    115.59 o
  -7   1  25      694.01      804.18     46.30 o
  -6   1  25      319.40      353.18     28.05 o
  -5   1  25        7.42       16.32      8.96 o
  -4   1  25       60.74      107.31     12.57 o
  -3   1  25     1148.52     1176.69     53.29 o
  -2   1  25       87.39       93.47     11.85 o
  -1   1  25      251.64      235.95     15.43 o
   0   1  25      257.24      268.60     15.75 o
   1   1  25        2.06       11.33      5.51 o
   2   1  25        2.79       57.05     18.86 o
   3   1  25      810.78      822.60     34.00 o
   4   1  25      178.98      195.81     15.38 o
   5   1  25     1554.59     1638.42     64.18 o
   6   1  25        1.31       12.22      7.15 o
  -7   2  25        0.25        1.94      7.56 o
  -6   2  25      149.57      181.44     20.27 o
  -5   2  25      478.44      497.86     29.48 o
  -4   2  25      811.30      849.12     45.19 o
  -3   2  25        0.19       26.39      9.54 o
  -2   2  25      416.59      497.68     25.20 o
  -1   2  25       53.08       74.69      8.55 o
   0   2  25      129.73      146.33     10.90 o
   1   2  25      225.15      247.98     15.49 o
   2   2  25      795.84      863.30     33.38 o
   3   2  25      834.60      902.15     41.26 o
   4   2  25        0.84       13.74      8.26 o
   5   2  25      968.40      989.64     35.82 o
   6   2  25      148.84      176.14     15.35 o
  -6   3  25      736.15      809.32     51.11 o
  -5   3  25        5.68       44.08     21.82 o
  -4   3  25      878.33     1011.68     49.01 o
  -3   3  25        4.85        9.05      5.23 o
  -2   3  25      424.24      441.99     23.82 o
  -1   3  25       98.77      144.71     15.20 o
   0   3  25     1178.03     1282.34     46.72 o
   1   3  25      274.32      270.91     15.10 o
   2   3  25       98.92      102.39     10.97 o
   3   3  25      608.04      651.63     28.09 o
   4   3  25     1213.48     1305.79     44.76 o
   5   3  25      159.34      181.83     13.59 o
  -5   4  25        6.43        9.40      8.29 o
  -4   4  25      981.87      988.28     40.90 o
  -3   4  25       11.81      117.91     32.21 o
  -2   4  25     2251.41     2409.60     86.93 o
  -1   4  25        7.72       14.43      6.45 o
   0   4  25      724.74      726.96     30.11 o
   1   4  25      309.11      349.06     30.65 o
   2   4  25     1797.10     1889.19     71.58 o
   3   4  25      227.70      237.36     15.39 o
   4   4  25       94.27       86.48     12.86 o
  -3   5  25       12.77       19.08      7.33 o
  -2   5  25      393.99      378.37     19.37 o
  -1   5  25       24.62       95.48     24.95 o
   0   5  25     1677.38     1797.10     76.08 o
   1   5  25        6.60        8.85      7.33 o
   2   5  25      283.76      301.81     19.88 o
  -6   0  26     2436.42     2456.42    157.48 o
  -4   0  26     1979.67     1975.36    108.50 o
  -2   0  26     3014.66     3117.74    148.77 o
   0   0  26     1000.47      977.35     60.47 o
   2   0  26     2112.56     2331.30    108.96 o
   4   0  26     1730.26     1819.71    106.52 o
   6   0  26      482.19      589.45     44.52 o
  -7   1  26      510.76      508.04     60.85 o
  -6   1  26     2214.60     2046.23     92.09 o
  -5   1  26       91.81      143.46     33.06 o
  -4   1  26     1644.31     1742.71     80.53 o
  -3   1  26      220.07      236.66     19.93 o
  -2   1  26     3007.18     2992.29    113.79 o
  -1   1  26       79.11      140.38     13.68 o
   0   1  26     6205.38     6551.67    226.65 o
   1   1  26       72.63      194.62     45.34 o
   2   1  26      299.13      299.19     16.61 o
   3   1  26      150.81      170.42     17.83 o
   4   1  26     2870.10     2965.64    147.39 o
   5   1  26       33.73       74.07     25.51 o
  -6   2  26     1187.08     1301.09     65.06 o
  -5   2  26      212.33      243.38     18.20 o
  -4   2  26     1455.75     1429.35     71.04 o
  -3   2  26        5.33       57.76     29.15 o
  -2   2  26     1637.04     1697.04     61.11 o
  -1   2  26       10.21       11.26      5.62 o
   0   2  26      150.62      154.34     11.07 o
   1   2  26      138.65      152.50     13.53 o
   2   2  26     1450.25     1532.00     51.57 o
   3   2  26      120.34      187.24     21.50 o
   4   2  26      123.70      132.39     12.99 o
   5   2  26      232.07      271.64     20.59 o
  -5   3  26       13.19        7.02      7.75 o
  -4   3  26     1313.01     1384.92     52.97 o
  -3   3  26      172.28      178.87     12.50 o
  -2   3  26      193.20      172.74     13.33 o
  -1   3  26       11.41       43.25     17.35 o
   0   3  26     1410.25     1399.98     46.35 o
   1   3  26        0.68        3.15      3.55 o
   2   3  26      470.15      481.28     21.35 o
   3   3  26       89.83       93.03     10.20 o
   4   3  26      534.74      565.61     24.63 o
  -4   4  26      145.70      140.19     15.92 o
  -3   4  26       75.32       84.13     11.09 o
  -2   4  26      572.85      570.05     24.87 o
  -1   4  26       90.46       95.11      9.60 o
   0   4  26      329.74      308.18     18.12 o
   1   4  26       67.70       73.74      9.85 o
   2   4  26      199.89      212.39     15.22 o
   3   4  26      252.76      257.43     20.54 o
  -5   0  27      239.84      296.18     37.68 o
  -3   0  27      149.15      177.14     23.31 o
  -1   0  27     3492.74     3540.18    175.17 o
   1   0  27     1182.52     1097.98     53.21 o
   3   0  27      235.00      236.93     17.05 o
   5   0  27     1004.03     1015.80     77.32 o
  -6   1  27        0.83        3.51      5.89 o
  -5   1  27       65.94       84.23     12.21 o
  -4   1  27       39.17       47.52     12.59 o
  -3   1  27       52.10       71.18     12.87 o
  -2   1  27       22.19       20.17      6.00 o
  -1   1  27        0.41        5.36      5.13 o
   0   1  27       21.33       17.02      5.83 o
   1   1  27      163.12      153.52      9.57 o
   2   1  27        9.96        7.68      3.93 o
   3   1  27     1132.58     1090.32     38.33 o
   4   1  27        0.49        3.49      4.86 o
  -5   2  27      354.64      407.66     22.32 o
  -4   2  27      421.03      406.37     24.98 o
  -3   2  27      247.82      260.63     20.96 o
  -2   2  27       85.98      118.11     10.29 o
  -1   2  27       65.26       71.92      9.34 o
   0   2  27      132.03      126.46     10.37 o
   1   2  27     1279.58     1212.33     41.06 o
   2   2  27      737.24      796.14     27.48 o
   3   2  27      670.20      690.66     31.27 o
   4   2  27        7.11        8.10      5.64 o
  -4   3  27      828.52      949.70     43.28 o
  -3   3  27        9.59       15.27      7.83 o
  -2   3  27      784.86      846.68     33.17 o
  -1   3  27       55.37       59.11     10.08 o
   0   3  27     1794.39     1918.96     76.84 o
   1   3  27       76.06       67.22      8.50 o
   2   3  27      245.41      251.06     16.75 o
   3   3  27      227.03      231.54     16.92 o
  -1   4  27       33.51       17.22      8.24 o
   0   4  27      193.33      207.04     17.71 o
  -4   0  28      672.73      630.22     52.71 o
  -2   0  28     3561.26     3868.40    213.38 o
   0   0  28      271.12      285.77     24.04 o
   2   0  28     1641.00     1477.79    260.44 o
  -4   1  28     1773.68     1940.53     88.40 o
  -3   1  28        1.12        5.05      6.67 o
  -2   1  28      613.03      554.98     26.06 o
  -1   1  28       27.23       20.30      6.12 o
   0   1  28     2056.75     2151.58     67.69 o
   1   1  28       82.45       88.96      8.89 o
   2   1  28      404.89      415.44     20.19 o
   3   1  28       35.87       33.51      7.82 o
  -4   2  28       15.82       12.48      6.71 o
  -3   2  28       34.79       27.27      8.55 o
  -2   2  28     1256.55     1384.58     59.85 o
  -1   2  28      216.51      192.08     17.08 o
   0   2  28      156.15      142.89     10.18 o
   1   2  28      120.29      114.67      8.63 o
   2   2  28      626.63      707.83     30.06 o
  -2   3  28      695.66      706.14     38.29 o
  -1   3  28        0.02        2.27      4.39 o
   0   3  28     1752.16     1937.36     81.18 o
   1   3  28       96.55      109.73     14.08 o
  -3   0  29        5.77        8.99     10.03 o
  -1   0  29       20.41       29.89     10.10 o
   1   0  29      648.05      667.80     38.78 o
  -2   1  29      501.29      493.84     28.26 o
  -1   1  29       60.03       44.82     11.52 o
   0   1  29      650.87      693.84     31.33 o
   1   1  29      584.76      591.49     29.45 o
 
